# Supplementary material for: Comparative genomics study of Staphylococcus aureus isolated from cattle and humans reveals virulence patterns exclusively associated with bovine clinical mastitis strains
Source: Front Microbiol. 2022 Nov 7;13:1033675. doi: 10.3389/fmicb.2022.1033675 (PMC9676464; doi:10.3389/fmicb.2022.1033675)
Supplement: Supplementary file 1 [file Table_1.xls]

## Sheet: Clinical mastitis
Supplementary Material 1.
							MLSTa		spab	Adhesinsc																									Biofilm formationc									Antimicrobial Resistanced
Organism	Strain	Accession	BioSample	Host	Disease stage	Country	Sequence Type	Nearest ST		clfA	clfB	cna	fnbA	fnbB	ebpS	spa	sdrC	sdrD	sdrE	coa	eap	emp	efb	vWbp	atl*	aap*	pls*	sasG	sasH	sasA	sasC	sasD	sasF	sasK	icaA	icaB	icaC	icaD	icaR	rbf	tcaR	sarA	sigB	aadD	aac(6')/aph(2'')	aadE	ant(9)-Ia	aph(3')-III	blaTEM-116
Staphylococcus aureus	RF122	AJ938182	SAMEA3138186	Bos taurus	Clinical mastitis	Ireland	151		t529	1	1	0	1	0	1	1	1	0	1	1	1	1	1	1	1	0	0	0	1	1	1	1	1	0	1	1	1	1	1	1	1	1	1	0	0	0	0	0	0
Staphylococcus aureus	NCTC7485	LS483300	SAMEA3500267	Bos taurus	Clinical mastitis	United Kingdom	351		t529	1	1	0	1	0	1	1	1	0	1	1	1	1	1	1	1	0	0	0	1	1	1	1	1	0	1	1	1	1	1	1	1	1	1	0	0	0	0	0	0
Staphylococcus aureus	Newbould 305	AKYW00000000	SAMN02471776	Bos taurus	Clinical mastitis	Canada: Orangeville, Ontario	115		t267	1	1	0	1	1	1	1	1	1	1	1	1	1	1	1	1	0	0	1	1	1	1	1	1	1	1	1	1	1	1	1	1	1	1	0	0	0	0	0	0
Staphylococcus aureus	9	JZIN00000000	SAMN03376161	Bos taurus	Clinical mastitis	Finland	20		t1987	1	1	0	1	1	1	1	1	1	1	1	1	1	1	1	1	0	1	1	1	1	1	1	1	1	1	1	1	1	1	1	1	1	1	0	0	0	0	0	0
Staphylococcus aureus	75	JZIO00000000	SAMN03376162	Bos taurus	Clinical mastitis	Finland	151		t529	1	1	0	1	0	1	1	1	0	1	1	1	1	1	1	1	0	0	0	1	1	1	1	1	0	1	1	1	1	1	1	1	1	1	0	0	0	0	0	0
Staphylococcus aureus	BMSA 1	LFXB00000000	SAMN03835273	Bos taurus	Clinical mastitis	India: Telangana	Unknown		Unknown	0	0	0	0	0	0	0	0	0	0	0	0	0	0	0	0	0	0	0	0	0	0	0	0	0	0	0	0	0	0	0	0	0	0	0	0	0	0	0	0
Staphylococcus aureus	682	LRNA00000000	SAMN04435211	Bos taurus	Clinical mastitis	Italy	71		t524	1	1	1	1	1	1	1	1	1	1	1	1	1	0	1	1	0	0	1	1	1	1	0	1	1	0	0	0	0	0	0	0	0	0	0	0	0	0	0	0
Staphylococcus aureus	685	LRNB00000000	SAMN04435212	Bos taurus	Clinical mastitis	Italy	479		t543	1	1	1	1	1	1	1	1	0	1	1	1	1	0	1	1	0	0	1	1	1	0	1	1	1	1	1	1	1	1	1	1	1	1	0	0	0	0	0	0
Staphylococcus aureus	663	LRNC00000000	SAMN04435213	Bos taurus	Clinical mastitis	Italy	8		t2953	1	1	0	1	1	1	1	1	0	0	1	0	1	1	1	1	1	0	1	1	1	1	1	1	0	1	1	1	1	1	1	1	1	1	0	0	0	0	0	0
Staphylococcus aureus	674	LRND00000000	SAMN04435214	Bos taurus	Clinical mastitis	Italy	97		t359	1	1	0	1	1	1	1	1	1	0	1	1	1	0	1	1	1	0	1	1	1	1	1	1	1	0	0	0	0	0	0	0	0	0	0	0	0	0	0	0
Staphylococcus aureus	AL-699	MOMP00000000	SAMN05773537	Bos taurus	Clinical mastitis	Chile: Purranque	97		t2734	1	1	0	1	1	1	1	1	1	1	1	1	1	1	1	1	0	0	1	1	1	1	1	1	1	1	1	1	1	1	1	1	1	1	0	0	0	0	0	0
Staphylococcus aureus	AL-492	MOMQ00000000	SAMN05773538	Bos taurus	Clinical mastitis	Chile: Chiloe	97		Unknown	1	1	0	1	1	1	1	1	1	1	1	1	1	1	1	1	0	0	1	1	1	1	1	1	1	1	1	1	1	1	1	1	1	1	0	0	0	0	0	1
Staphylococcus aureus	AL-704	MOMS00000000	SAMN05773540	Bos taurus	Clinical mastitis	Chile: Purranque	97		t2734	1	1	0	1	1	1	1	1	1	1	1	1	1	1	1	1	0	0	1	1	1	1	1	1	1	1	1	1	1	1	1	1	1	1	0	0	0	0	0	0
Staphylococcus aureus	MT-0363	MOMV00000000	SAMN05773543	Bos taurus	Clinical mastitis	Chile: Rio Bueno	97		t2734	1	1	0	1	1	1	1	1	1	1	1	1	1	1	1	1	0	0	1	1	1	1	1	1	1	1	1	1	1	1	1	1	1	1	0	0	0	0	0	0
Staphylococcus aureus	1608	MKYV00000000	SAMN05892870	Bos taurus	Clinical mastitis	Switzerland	352		t267	1	0	0	1	1	1	1	1	1	1	1	1	1	1	1	1	0	0	1	1	1	1	1	1	1	1	1	1	1	1	1	1	1	1	0	0	0	0	0	0
Staphylococcus aureus	Sa52	NBNF00000000	SAMN06650965	Bos taurus	Clinical mastitis	Denmark	398		Unknown	1	1	1	1	1	1	1	1	1	1	1	1	1	1	1	1	0	0	0	1	1	1	1	1	0	0	0	0	0	0	0	0	0	0	0	0	0	1	0	0
Staphylococcus aureus	4185	NWUN00000000	SAMN07556253	Bos taurus	Clinical mastitis	Brazil: Minas Gerais	126		t605	1	1	0	1	1	1	1	1	0	1	1	1	1	1	1	1	0	1	0	1	1	1	1	1	1	1	1	1	1	1	1	1	1	1	0	0	0	0	0	0
Staphylococcus aureus	15	QFCT00000000	SAMN09081213	Bos taurus	Clinical mastitis	Netherlands	479		t543	1	1	1	1	1	1	1	1	0	1	1	1	1	1	1	1	0	0	1	1	1	1	0	1	1	1	1	1	1	1	1	1	1	1	0	0	0	0	0	0
Staphylococcus aureus	28	QFCU00000000	SAMN09081215	Bos taurus	Clinical mastitis	Netherlands	479		t543	1	1	1	1	1	1	1	1	0	1	1	1	1	1	1	1	0	0	1	1	1	1	0	1	1	1	1	1	1	1	1	1	1	1	0	0	0	0	0	0
Staphylococcus aureus	31	QFCV00000000	SAMN09081217	Bos taurus	Clinical mastitis	Netherlands	504		t529	1	1	0	1	0	1	1	1	0	1	1	1	1	1	1	1	0	0	0	1	1	1	1	1	0	1	1	1	1	1	1	1	1	1	0	0	0	0	0	0
Staphylococcus aureus	58	QFCW00000000	SAMN09081218	Bos taurus	Clinical mastitis	Netherlands	479		t543	1	1	1	1	1	1	1	1	0	1	1	1	1	1	1	1	0	0	1	1	1	1	0	1	1	1	1	1	1	1	1	1	1	1	0	0	0	0	0	0
Staphylococcus aureus	139	QFCX00000000	SAMN09081219	Bos taurus	Clinical mastitis	Netherlands	133		t1403	1	1	0	1	1	1	1	1	1	1	1	1	1	1	1	1	0	0	0	1	1	1	0	1	1	1	1	1	1	1	1	1	1	1	0	0	0	0	0	0
Staphylococcus aureus	483	QFCY00000000	SAMN09081221	Bos taurus	Clinical mastitis	Netherlands	151		t529	1	1	0	1	0	1	1	1	0	1	1	1	1	1	1	1	0	0	0	1	1	1	1	1	0	1	1	1	1	1	1	1	1	1	0	0	0	0	0	0
Staphylococcus aureus	909	QFCZ00000000	SAMN09081223	Bos taurus	Clinical mastitis	Netherlands	151		t529	1	1	0	1	0	1	1	1	0	1	1	1	1	1	1	1	0	0	0	1	1	1	1	1	0	1	1	1	1	1	1	1	1	1	0	0	0	0	0	0
Staphylococcus aureus	MOK042	CP029627	SAMN09253995	Bos taurus	Clinical mastitis	Ireland: Cork	71		t524	1	1	1	1	1	1	1	1	1	0	1	1	1	1	1	1	0	0	1	1	1	1	0	1	1	0	0	0	0	0	1	1	1	1	0	0	0	0	0	0
Staphylococcus aureus	3059	SSWQ00000000	SAMN11415706	Bos taurus	Clinical mastitis	Brazil	126		t605	1	1	0	1	1	1	1	1	0	1	1	1	1	1	1	1	0	0	0	1	1	1	1	1	1	1	1	1	1	1	1	1	1	1	0	0	0	0	0	0
Staphylococcus aureus	Ani_OS001	VXKV00000000	SAMN12735218	Bos taurus	Clinical mastitis	Norway	1		t127	1	1	1	1	1	1	1	1	1	1	1	1	1	1	1	1	0	0	1	1	1	1	1	1	1	1	1	1	1	1	1	1	1	1	0	0	0	0	0	0
ª Larsen et al., 2012, available in: https://cge.cbs.dtu.dk/services/MLST/
b Bartels et al., 2014, available in: https://cge.cbs.dtu.dk/services/spaTyper/
c Aziz et al., 2008, available in: https://rast.nmpdr.org/
d Zankari et al., 2017; Clausen et al., 2018; Bortolaia et al., 2020, available in: https://cge.cbs.dtu.dk/services/ResFinder/
e Joensen et al., 2014; Malberg Tetzschner et al., 2020; Clausen et al., 2018, available in: https://cge.cbs.dtu.dk/services/VirulenceFinder/
* Bifunctional genes classified by RAST as adhesins and biofilm
[truncated: 58 more columns]

## Sheet: Subclinical mastitis
Supplementary Material 1.
							MLSTa		spab	Adhesinsc																									Biofilm formationc									Antimicrobial Resistanced
Organism	Strain	Accession	BioSample	Host	Disease stage	Country	Sequence Type	Nearest ST		clfA	clfB	cna	fnbA	fnbB	ebpS	spa	sdrC	sdrD	sdrE	coa	eap	emp	efb	vWbp	atl*	aap*	pls*	sasG	sasH	sasA	sasC	sasD	sasF	sasK	icaA	icaB	icaC	icaD	icaR	rbf	tcaR	sarA	sigB	aadD	aac(6')/aph(2'')	aadE	ant(9)-Ia	aph(3')-III	blaTEM-116
Staphylococcus aureus	SID8	BCLO00000000	SAMD00002817	Bos taurus	Subclinical mastitis	India	2219		t18728	1	1	0	1	1	1	1	1	1	1	1	1	1	1	1	1	0	0	1	1	1	1	1	1	1	1	1	1	1	1	1	1	1	1	0	0	0	0	0	0
Staphylococcus aureus	SID53	BCLN00000000	SAMD00009748	Bos taurus	Subclinical mastitis	India	5476		t458	1	1	1	1	0	1	1	1	0	0	1	0	1	1	1	1	0	0	0	1	1	1	1	1	1	1	1	1	1	1	1	1	1	1	0	0	0	0	0	0
Staphylococcus aureus	110	JZIP00000000	SAMN03376163	Bos taurus	Subclinical mastitis	Finland	3140		t529	1	1	0	1	0	1	1	1	0	1	1	1	1	1	1	1	0	0	0	1	1	1	1	1	0	1	1	1	1	1	1	1	1	1	0	0	0	0	0	0
Staphylococcus aureus	112	JZIQ00000000	SAMN03376164	Bos taurus	Subclinical mastitis	Finland	151		t529	1	1	0	1	0	1	1	1	0	1	1	1	1	1	1	1	0	0	0	1	1	1	1	1	0	1	1	1	1	1	1	1	1	1	0	0	0	0	0	0
Staphylococcus aureus	1364	LNOP00000000	SAMN04191396	Bos taurus	Subclinical mastitis	Brazil	126		t605	1	1	0	1	1	1	1	1	0	1	1	1	1	1	1	1	0	0	1	1	1	1	1	1	1	1	1	1	1	1	1	1	1	1	0	0	0	0	0	0
Staphylococcus aureus	1269	LNOO00000000	SAMN04191397	Bos taurus	Subclinical mastitis	Brazil	1		t127	1	1	1	1	1	1	1	1	0	0	1	1	1	1	1	1	0	0	1	1	1	1	1	1	1	1	1	1	1	1	1	1	1	1	0	0	0	0	0	0
Staphylococcus aureus	302	LNOR00000000	SAMN04191398	Bos taurus	Subclinical mastitis	Brazil	126		t605	1	1	0	1	1	1	1	1	0	1	1	1	1	1	1	1	0	0	0	1	1	1	1	0	1	0	0	0	0	0	0	0	0	0	0	0	0	0	0	0
Staphylococcus aureus	170	LNOQ00000000	SAMN04191399	Bos taurus	Subclinical mastitis	Brazil	126		t605	1	1	0	1	1	1	1	1	0	1	1	1	1	0	1	1	0	0	1	1	1	1	1	1	1	0	0	0	0	0	0	0	0	0	0	0	0	0	0	0
Staphylococcus aureus	19	LRMX00000000	SAMN04435203	Bos taurus	Subclinical mastitis	Belgium	115		t359	1	1	0	1	1	1	1	1	1	1	1	1	1	0	1	1	0	0	1	1	1	1	1	1	1	1	1	1	1	1	1	1	1	1	0	0	0	0	0	0
Staphylococcus aureus	299	LRMY00000000	SAMN04435206	Bos taurus	Subclinical mastitis	Belgium	504		t529	1	1	0	1	0	1	1	1	0	1	1	1	1	1	1	1	0	0	0	1	1	1	1	1	0	1	1	1	1	1	1	1	1	1	0	0	0	0	0	0
Staphylococcus aureus	120	LRMZ00000000	SAMN04435207	Bos taurus	Subclinical mastitis	Belgium	504		t529	1	1	0	1	0	1	1	1	0	1	1	1	1	0	1	1	0	1	0	1	1	1	1	1	0	1	1	1	1	1	1	1	1	1	0	0	0	0	0	0
Staphylococcus aureus	141	LRNE00000000	SAMN04435219	Bos taurus	Subclinical mastitis	Belgium	Unknown		t121	1	1	0	1	1	1	1	1	1	1	1	1	1	1	1	1	0	0	1	1	1	1	1	1	0	1	1	1	1	1	1	1	1	1	0	0	0	0	0	0
Staphylococcus aureus	MT-0541	MOMR00000000	SAMN05773539	Bos taurus	Subclinical mastitis	Chile: Purranque	97		t2734	1	1	0	1	1	1	1	1	1	1	1	1	1	1	1	1	0	0	1	1	1	1	1	1	1	1	1	1	1	1	1	1	1	1	0	0	0	0	0	0
Staphylococcus aureus	MT-0557	MOMT00000000	SAMN05773541	Bos taurus	Subclinical mastitis	Chile: Osorno	97		t2734	1	1	0	1	1	1	1	1	1	1	1	1	1	1	1	1	0	0	1	1	1	1	1	1	1	1	1	1	1	1	1	1	1	1	0	0	0	0	0	0
Staphylococcus aureus	MT-0509	MOMU00000000	SAMN05773542	Bos taurus	Subclinical mastitis	Chile: Purranque	97		t2734	1	1	0	1	1	1	1	1	1	1	1	1	1	1	1	1	0	0	1	1	1	1	1	1	1	1	1	1	1	1	1	1	1	1	0	0	0	0	0	0
Staphylococcus aureus	241	PENB00000000	SAMN07966380	Bos taurus	Subclinical mastitis	Russia: Kaluzhskaya obl.	97		Unknown	1	1	0	1	1	1	1	1	1	1	1	1	1	1	1	1	0	0	1	1	1	1	1	1	1	1	1	1	1	1	1	1	1	1	0	0	0	0	0	0
Staphylococcus aureus	1113	PIOE00000000	SAMN08104781	Bos taurus	Subclinical mastitis	Russia: Central Region	Unknown		t380	1	1	0	1	1	1	1	1	1	1	1	1	1	1	1	1	0	0	1	1	1	1	1	1	1	1	1	1	1	1	1	1	1	1	0	0	0	0	0	0
Staphylococcus aureus	11131	PIOF00000000	SAMN08104878	Bos taurus	Subclinical mastitis	Russia: Central Region	97		t380	1	1	0	1	1	1	1	1	1	1	1	1	1	1	1	1	0	0	1	1	1	1	1	1	1	1	1	1	1	1	1	1	1	1	0	0	0	0	0	0
Staphylococcus aureus	17	PKMS00000000	SAMN08125787	Bos taurus	Subclinical mastitis	Russia: Siberia	22		t3243	1	1	1	1	0	1	1	1	1	1	1	1	1	1	1	1	0	0	1	1	1	1	0	1	1	1	1	1	1	1	1	1	1	1	0	0	0	0	0	0
Staphylococcus aureus	42	PIVF00000000	SAMN08125903	Bos taurus	Subclinical mastitis	Russia: Perm Krai	97		Unknown	1	1	0	1	1	1	1	1	1	1	1	1	1	1	1	1	0	0	1	1	1	1	1	1	1	1	1	1	1	1	1	1	1	1	0	0	0	0	0	0
Staphylococcus aureus	2030RH1	CP039848	SAMN11415728	Bos taurus	Subclinical mastitis	Brazil	464		t3297	1	1	0	1	1	1	1	1	1	1	1	1	1	1	1	1	0	0	1	1	1	1	1	1	1	1	1	1	1	1	1	1	1	1	0	0	0	0	0	0
Staphylococcus aureus	70	WIPL00000000	SAMN13133908	Bos taurus	Subclinical mastitis	Russia: Tula	20		t164	1	1	0	1	1	1	1	1	0	1	1	1	1	1	1	1	0	0	1	1	1	1	1	1	1	1	1	1	1	1	1	1	1	1	0	0	0	0	0	0
Staphylococcus aureus	74	WIPM00000000	SAMN13134096	Bos taurus	Subclinical mastitis	Russia: Tula	20		t164	1	1	0	1	1	1	1	1	1	1	1	1	1	1	1	1	0	0	1	1	1	0	1	1	1	1	1	1	1	1	1	1	1	1	0	0	0	0	0	0
Staphylococcus aureus	88	WIPN00000000	SAMN13134217	Bos taurus	Subclinical mastitis	Russia: Tula	20		t164	1	1	0	1	1	1	1	1	0	1	1	1	1	1	1	1	0	0	1	1	1	1	1	1	1	1	1	1	1	1	1	1	1	1	0	0	0	0	0	0
Staphylococcus aureus	8656	WIPO00000000	SAMN13134218	Bos taurus	Subclinical mastitis	Russia: Moscow	479		t2873	1	1	1	1	1	1	1	1	0	1	1	1	1	1	1	1	0	0	1	1	1	1	0	1	1	1	1	1	1	1	1	1	1	1	0	0	0	0	0	0
Staphylococcus aureus	615	WIPP00000000	SAMN13134304	Bos taurus	Subclinical mastitis	Russia: Perm	Unknown		t164	1	1	0	1	1	1	1	1	1	1	1	1	1	1	1	1	0	0	1	1	1	1	1	1	1	1	1	1	1	1	1	1	1	1	0	0	0	0	0	0
Staphylococcus aureus	1703	WOUL00000000	SAMN13134305	Bos taurus	Subclinical mastitis	Russia: Moscow	20		t650	1	1	0	1	1	1	1	0	0	1	1	1	1	1	1	1	0	0	1	1	1	1	1	1	0	1	1	1	1	1	1	1	1	1	0	0	0	0	0	0
Staphylococcus aureus	1838	WIPQ00000000	SAMN13134306	Bos taurus	Subclinical mastitis	Russia: Udmurtia	737		t005	1	1	1	1	1	1	1	1	1	1	1	1	1	1	1	1	0	0	1	1	1	1	0	1	1	1	1	1	1	1	1	1	1	1	0	0	0	0	0	0
Staphylococcus aureus	1839	WIPR00000000	SAMN13134307	Bos taurus	Subclinical mastitis	Russia: Udmurtia	737		t005	1	1	1	1	1	1	1	1	1	1	1	1	1	1	1	1	0	0	1	1	1	1	0	1	1	1	1	1	1	1	1	1	1	1	0	0	0	0	0	0
Staphylococcus aureus	23	WIPS00000000	SAMN13134308	Bos taurus	Subclinical mastitis	Russia: Moscow	97		t2421	1	1	0	1	0	1	1	1	1	1	1	1	1	1	1	1	0	0	1	1	1	0	1	1	1	1	1	1	1	1	1	1	1	1	0	0	0	0	0	0
Staphylococcus aureus	8	WIPT00000000	SAMN13134309	Bos taurus	Subclinical mastitis	Russia: Moscow	97		t2421	1	1	0	1	0	1	1	1	1	1	1	1	1	1	1	1	0	0	1	1	1	1	1	0	1	1	1	1	1	1	1	1	1	1	0	0	0	0	0	0
Staphylococcus aureus	812	WIPU00000000	SAMN13134320	Bos taurus	Subclinical mastitis	Russia: Novosibirsk	15		t368	1	1	0	1	1	1	1	1	1	1	1	1	1	1	1	1	0	0	1	1	1	1	1	1	0	1	1	1	1	1	1	1	1	1	0	0	0	0	0	0
Staphylococcus aureus	724	WIPV00000000	SAMN13134321	Bos taurus	Subclinical mastitis	Russia: Novosibirsk	15		t368	1	1	0	1	1	1	1	1	1	1	1	1	1	1	1	1	0	0	1	1	1	1	1	1	0	1	1	1	1	1	1	1	1	1	0	0	0	0	0	0
Staphylococcus aureus	18-17	WIPW00000000	SAMN13134339	Bos taurus	Subclinical mastitis	Russia: Kirov	97		t267	1	1	0	1	1	1	1	1	1	1	1	1	1	1	1	1	0	0	1	1	1	1	1	1	1	1	1	1	1	1	1	1	1	1	0	0	0	0	0	0
Staphylococcus aureus	18-16	WIPX00000000	SAMN13134341	Bos taurus	Subclinical mastitis	Russia: Kirov	97		t267	1	1	0	1	1	1	1	1	1	1	1	1	1	1	1	1	0	0	1	1	1	1	1	1	1	1	1	1	1	1	1	1	1	1	0	0	0	0	0	0
Staphylococcus aureus	18-13	WIPY00000000	SAMN13134342	Bos taurus	Subclinical mastitis	Russia: Kirov	97		t267	1	1	0	1	1	1	1	1	1	1	1	1	1	1	1	1	0	0	1	1	1	1	1	1	1	1	1	1	1	1	1	1	1	1	0	0	0	0	0	0
Staphylococcus aureus	18-29M	WIPZ00000000	SAMN13134349	Bos taurus	Subclinical mastitis	Russia: Kirov	97		t267	1	1	0	1	1	1	1	1	1	1	1	1	1	1	1	1	0	0	1	1	1	1	1	1	1	1	1	1	1	1	1	1	1	1	0	0	0	0	0	0
Staphylococcus aureus	18-19M	WIQA00000000	SAMN13134359	Bos taurus	Subclinical mastitis	Russia: Kirov	97		t267	1	1	0	1	1	1	1	1	1	1	1	1	1	1	1	1	0	0	1	1	1	1	1	1	1	1	1	1	1	1	1	1	1	1	0	0	0	0	0	0
Staphylococcus aureus	18-35M	WIQB00000000	SAMN13134360	Bos taurus	Subclinical mastitis	Russia: Kirov	97		t267	1	1	0	1	1	1	1	1	1	1	1	1	1	1	1	1	0	0	1	1	1	1	1	1	1	1	1	1	1	1	1	1	1	1	0	0	0	0	0	0
Staphylococcus aureus	18-13-1	WIQC00000000	SAMN13134361	Bos taurus	Subclinical mastitis	Russia: Kirov	97		t267	1	1	0	1	1	1	1	1	1	1	1	1	1	1	1	1	0	0	1	1	1	1	1	1	1	1	1	1	1	1	1	1	1	1	0	0	0	0	0	0
Staphylococcus aureus	18-7M	WIQD00000000	SAMN13134362	Bos taurus	Subclinical mastitis	Russia: Udmurtia	97		t267	1	1	0	1	1	1	1	1	1	1	1	1	1	1	1	1	0	0	1	1	0	1	1	1	1	1	1	1	1	1	1	1	1	1	0	0	0	0	0	0
Staphylococcus aureus	1709	WNKR00000000	SAMN13134363	Bos taurus	Subclinical mastitis	Russia: Saratov	97		t527	1	1	0	1	1	1	1	1	1	1	1	1	1	1	1	1	0	0	1	1	1	1	1	1	1	1	1	1	1	1	1	1	1	1	0	0	0	0	0	0
Staphylococcus aureus	mecC 165 PE	WSFM00000000	SAMN13517281	Bos taurus	Subclinical mastitis	Brazil: Pernambuco	126		t605	1	1	0	1	1	1	1	1	0	1	1	1	1	1	1	1	0	0	1	1	1	1	1	1	1	1	1	1	1	1	1	1	1	1	0	0	0	0	0	0
ª Larsen et al., 2012, available in: https://cge.cbs.dtu.dk/services/MLST/
b Bartels et al., 2014, available in: https://cge.cbs.dtu.dk/services/spaTyper/
c Aziz et al., 2008, available in: https://rast.nmpdr.org/
d Zankari et al., 2017; Clausen et al., 2018; Bortolaia et al., 2020, available in: https://cge.cbs.dtu.dk/services/ResFinder/
e Joensen et al., 2014; Malberg Tetzschner et al., 2020; Clausen et al., 2018, available in: https://cge.cbs.dtu.dk/services/VirulenceFinder/
* Bifunctional genes classified by RAST as adhesins and biofilm
[truncated: 58 more columns]

## Sheet: Bulk milk
Supplementary Material 1.
							MLSTa		spab	Adhesinsc																									Biofilm formationc									Antimicrobial Resistanced
Organism	Strain	Accession	BioSample	Host	Disease stage	Country	Sequence Type	Nearest ST		clfA	clfB	cna	fnbA	fnbB	ebpS	spa	sdrC	sdrD	sdrE	coa	eap	emp	efb	vWbp	atl*	aap*	pls*	sasG	sasH	sasA	sasC	sasD	sasF	sasK	icaA	icaB	icaC	icaD	icaR	rbf	tcaR	sarA	sigB	aadD	aac(6')/aph(2'')	aadE	ant(9)-Ia	aph(3')-III	blaTEM-116
Staphylococcus aureus	GKP138-27	FMRA00000000	SAMEA1708671	Bos taurus	Bulk milk	United Kingdom	151		t529	1	1	0	1	0	1	1	1	0	1	1	1	1	1	1	1	0	0	0	1	1	1	1	1	0	1	1	1	1	1	1	1	1	1	0	0	0	0	0	0
Staphylococcus aureus	GKP136-62	FMPS00000000	SAMEA1708679	Bos taurus	Bulk milk	United Kingdom	97		t224	1	1	0	1	1	1	1	1	1	1	1	1	1	1	1	1	0	0	1	1	1	1	1	1	1	1	1	1	1	1	1	1	1	1	0	0	0	0	0	0
Staphylococcus aureus	GKP136-19	FMRH00000000	SAMEA1708709	Bos taurus	Bulk milk	United Kingdom	3099		t529	1	1	0	1	0	1	1	1	0	1	1	1	1	1	1	1	0	0	0	1	1	1	1	1	0	1	1	1	1	1	1	1	1	1	0	0	0	0	0	0
Staphylococcus aureus	GKP138-16	FMQZ00000000	SAMEA1708730	Bos taurus	Bulk milk	United Kingdom	151		t529	1	1	0	1	0	1	1	1	0	1	1	1	1	1	1	1	0	0	0	1	1	1	1	1	0	1	1	1	1	1	1	1	1	1	0	0	0	0	0	0
Staphylococcus aureus	GKP138-19A	FMQY00000000	SAMEA1708738	Bos taurus	Bulk milk	United Kingdom	151		t529	1	1	0	1	0	1	1	1	0	1	1	1	1	1	1	1	0	0	0	1	1	1	1	1	0	1	1	1	1	1	1	1	1	1	0	0	0	0	0	0
Staphylococcus aureus	GKP136-53	FMQV00000000	SAMEA1708797	Bos taurus	Bulk milk	United Kingdom	151		t529	1	1	0	1	0	1	1	1	0	1	1	1	1	1	1	1	0	0	0	1	1	1	1	1	0	1	1	1	1	1	1	1	1	1	0	0	0	0	0	0
Staphylococcus aureus	GKP138-13	FMQH00000000	SAMEA1708801	Bos taurus	Bulk milk	United Kingdom	97		t3380	1	1	0	1	1	1	1	1	1	1	1	1	1	1	1	1	0	0	1	1	1	1	1	1	1	1	1	1	1	1	1	1	1	1	0	0	0	0	0	0
Staphylococcus aureus	GKP136-35	FMPR00000000	SAMEA1708869	Bos taurus	Bulk milk	United Kingdom	97		t224	1	1	0	1	1	1	1	1	1	1	1	1	1	1	1	1	0	0	1	1	1	1	1	1	1	1	1	1	1	1	1	1	1	1	0	0	0	0	0	0
Staphylococcus aureus	GKP138-33	FMQA00000000	SAMEA1708919	Bos taurus	Bulk milk	United Kingdom	71		t524	1	1	1	1	1	1	1	1	1	1	1	1	1	1	1	1	0	0	1	1	1	1	0	1	1	0	0	0	0	0	1	1	1	1	0	0	0	0	0	0
Staphylococcus aureus	GKP138-71	FMRI00000000	SAMEA1708940	Bos taurus	Bulk milk	United Kingdom	1074		t529	1	1	0	1	0	1	1	1	0	1	1	1	1	1	1	1	0	0	0	1	1	1	1	1	0	1	1	1	1	1	1	1	1	1	0	0	0	0	0	0
Staphylococcus aureus	GKP138-50	FMRP00000000	SAMEA1708955	Bos taurus	Bulk milk	United Kingdom	425		Unknown	1	1	1	1	1	1	1	1	1	1	1	1	1	1	1	1	0	0	0	1	1	1	0	1	1	1	1	1	1	1	1	1	1	1	0	0	0	0	0	0
Staphylococcus aureus	GKP138-31	FMRN00000000	SAMEA1708981	Bos taurus	Bulk milk	United Kingdom	425		t10021	1	1	1	1	1	1	1	1	1	1	1	1	1	1	1	1	0	0	0	1	1	1	0	1	1	1	1	1	1	1	1	1	1	1	0	0	0	0	0	0
Staphylococcus aureus	GKP136-77	FMPT00000000	SAMEA1708992	Bos taurus	Bulk milk	United Kingdom	97		t224	1	1	0	1	1	1	1	1	1	1	1	1	1	1	1	1	0	0	1	1	1	1	1	1	1	1	1	1	1	1	1	1	1	1	0	0	0	0	0	0
Staphylococcus aureus	GKP136-67	FMQM00000000	SAMEA1709023	Bos taurus	Bulk milk	United Kingdom	133		Unknown	1	1	0	1	1	1	1	1	1	1	1	1	1	1	1	1	0	0	0	1	1	1	0	1	1	1	1	1	1	1	1	1	1	1	0	0	0	0	0	0
Staphylococcus aureus	GKP136-24	FMPO00000000	SAMEA1709025	Bos taurus	Bulk milk	United Kingdom	133		t6367	1	1	0	1	1	1	1	1	1	1	1	1	1	1	1	1	0	0	1	1	1	1	1	1	1	1	1	1	1	1	1	1	1	1	0	0	0	0	0	0
Staphylococcus aureus	GKP136-22	FMQT00000000	SAMEA1709034	Bos taurus	Bulk milk	United Kingdom	151		t529	1	1	0	1	0	1	1	1	0	1	1	1	1	1	1	1	0	0	0	1	1	1	1	1	0	1	1	1	1	1	1	1	1	1	0	0	0	0	0	0
Staphylococcus aureus	Sa12-001	MAQG00000000	SAMN05188390	Bos taurus	Raw milk	Australia: Victoria	705		t529	1	1	0	1	0	1	1	1	0	1	1	1	1	1	1	1	0	0	0	1	1	1	1	1	0	1	1	1	1	1	1	1	1	1	0	0	0	0	0	0
Staphylococcus aureus	Sa12-002	MAQH00000000	SAMN05188391	Bos taurus	Raw milk	Australia: Victoria	1		t7589	1	1	1	1	1	1	1	1	1	1	1	1	1	1	1	1	0	0	1	1	1	1	1	1	1	1	1	1	1	1	1	1	1	1	0	0	0	0	0	0
Staphylococcus aureus	Sa13-001	MAQI00000000	SAMN05188392	Bos taurus	Raw milk	Australia: Victoria	3183		t1028	1	1	0	1	1	1	1	1	1	1	1	1	1	1	1	1	0	0	1	1	1	1	1	1	1	1	1	1	1	1	1	1	1	1	0	0	0	0	0	0
Staphylococcus aureus	Sa13-002	MAQJ00000000	SAMN05188393	Bos taurus	Raw milk	Australia: Victoria	3183		t1028	1	1	0	1	1	1	1	1	1	1	1	1	1	1	1	1	0	0	1	1	1	1	1	1	1	1	1	1	1	1	1	1	1	1	0	0	0	0	0	0
Staphylococcus aureus	Sa14-004	MAQR00000000	SAMN05188401	Bos taurus	Raw milk	Australia: Victoria	701		t429	1	1	0	1	0	1	1	1	0	1	1	1	1	1	1	1	0	0	0	1	1	1	1	1	0	1	1	1	1	1	1	1	1	1	0	0	0	0	0	0
ª Larsen et al., 2012, available in: https://cge.cbs.dtu.dk/services/MLST/
b Bartels et al., 2014, available in: https://cge.cbs.dtu.dk/services/spaTyper/
c Aziz et al., 2008, available in: https://rast.nmpdr.org/
d Zankari et al., 2017; Clausen et al., 2018; Bortolaia et al., 2020, available in: https://cge.cbs.dtu.dk/services/ResFinder/
e Joensen et al., 2014; Malberg Tetzschner et al., 2020; Clausen et al., 2018, available in: https://cge.cbs.dtu.dk/services/VirulenceFinder/
* Bifunctional genes classified by RAST as adhesins and biofilm
[truncated: 58 more columns]

## Sheet: Abscess
Supplementary Material 1.
								MLSTa		spab	Adhesinsc																									Biofilm formationc									Antimicrobial Resistanced
Organism	Strain	Accession	BioSample	Host	Isolation source	host disease	Country	Sequence Type	Nearest ST		clfA	clfB	cna	fnbA	fnbB	ebpS	spa	sdrC	sdrD	sdrE	coa	eap	emp	efb	vWbp	atl*	aap*	pls*	sasG	sasH	sasA	sasC	sasD	sasF	sasK	icaA	icaB	icaC	icaD	icaR	rbf	tcaR	sarA	sigB	aadD	aac(6')/aph(2'')	aadE	ant(9)-Ia	aph(3')-III
Staphylococcus aureus	MU4	CTYE00000000	SAMEA862564	Homo sapiens	Abscess		Turkey: Istanbul	239		t030	1	1	1	1	0	1	1	1	1	1	1	1	1	1	1	1	0	0	1	1	1	1	1	0	0	1	1	1	1	1	1	1	1	1	0	0	0	1	0
Staphylococcus aureus	HU8	CTZP00000000	SAMEA862622	Homo sapiens	Abscess		Turkey:Ankara	239		t030	1	1	1	1	0	1	1	1	1	1	1	1	1	1	1	1	0	0	1	1	1	1	1	1	0	1	1	1	1	1	1	1	1	1	0	1	0	1	0
Staphylococcus aureus	HU7	CTZK00000000	SAMEA862623	Homo sapiens	Abscess		Turkey:Ankara	239		t632	1	1	1	1	0	1	1	1	1	1	1	1	1	1	1	1	0	0	1	1	1	0	1	1	0	1	1	1	1	1	1	1	1	1	0	1	0	1	0
Staphylococcus aureus	HU17	CTWI00000000	SAMEA862632	Homo sapiens	Brain abscess		Turkey:Ankara	239		t030	1	1	1	1	0	1	1	1	1	1	1	1	1	1	1	1	0	0	1	1	1	1	1	1	0	1	1	1	1	1	1	1	1	1	0	1	0	1	0
Staphylococcus aureus	HU13	CTWP00000000	SAMEA862636	Homo sapiens	Brain abscess		Turkey:Ankara	239		t030	1	1	1	1	0	1	1	1	1	1	1	1	1	1	1	1	0	0	1	1	1	1	1	1	0	1	1	1	1	1	1	1	1	1	0	1	0	1	0
Staphylococcus aureus	IU12	CTWD00000000	SAMEA862658	Homo sapiens	Abscess		Turkey:Istanbul	239		Unknown	1	1	1	1	0	1	1	1	1	1	1	1	1	1	1	1	0	0	1	1	1	1	1	1	0	1	1	1	1	1	1	1	1	1	0	1	0	1	0
Staphylococcus aureus	IU13	CTWO00000000	SAMEA862659	Homo sapiens	Abscess		Turkey:Istanbul	239		t030	1	1	1	1	0	1	1	1	1	1	1	1	1	1	1	1	0	0	1	1	1	1	1	1	0	1	1	1	1	1	1	1	1	1	0	1	0	1	0
Staphylococcus aureus	NCTC13435	LN831036	SAMEA2479566	Homo sapiens	Skin abscess		United Kingdom	80		t044	1	1	0	1	1	1	1	1	1	1	1	1	1	1	1	1	0	0	1	1	1	1	1	1	1	1	1	1	1	1	1	1	1	1	0	0	1	0	1
Staphylococcus aureus	NCTC10655	UHBW00000000	SAMEA3518018	Homo sapiens	Leg abscess		United Kingdom	10		t352	1	1	0	1	1	1	1	1	1	0	1	1	1	1	1	1	0	0	0	1	1	1	0	1	1	1	1	1	1	1	1	1	1	1	0	0	0	0	0
Staphylococcus aureus	Ge412_29412	CAJEIW000000000	SAMEA6125820	Homo sapiens	Abscess		Switzerland: Lausanne	228		t041	1	1	0	1	0	1	1	1	1	1	1	1	1	1	1	1	1	0	1	1	1	1	1	1	1	1	1	1	1	1	1	1	1	1	0	1	0	0	0
Staphylococcus aureus	Ge414_29414	CAJEHN000000000	SAMEA6125824	Homo sapiens	Abscess		Switzerland: Lausanne	228		Unknown	1	1	0	1	0	1	1	1	1	1	1	1	1	1	1	1	1	0	1	1	1	1	1	1	1	1	1	1	1	1	1	1	1	1	0	1	0	1	0
Staphylococcus aureus	Ge416_29416	CAJEIQ000000000	SAMEA6125829	Homo sapiens	Abscess		Switzerland: Lausanne	228		t041	1	1	0	1	0	1	1	1	1	1	1	1	1	1	1	1	1	0	1	1	1	1	1	1	1	1	1	1	1	1	1	1	1	1	0	1	0	1	0
Staphylococcus aureus	M0313	JCCW00000000	SAMN02325330	Homo sapiens	Abscess		USA: Boston, MA	Unknown	5	t002	1	1	0	1	1	1	1	1	1	1	1	1	1	1	1	1	0	0	1	1	1	1	1	1	1	1	1	1	1	1	1	1	1	1	1	0	0	1	0
Staphylococcus aureus	M0379	JBAG00000000	SAMN02325647	Homo sapiens	Abscess		USA: Boston, MA	105		t002	1	1	0	1	1	1	1	1	1	1	1	1	1	1	1	1	0	0	1	1	1	1	1	1	1	1	1	1	1	1	1	1	1	1	1	0	0	1	0
Staphylococcus aureus	M0895	JCRG00000000	SAMN02325792	Homo sapiens	Abscess		USA: Boston, MA	Unknown	105	t002	1	1	0	1	1	1	1	1	1	1	1	1	1	1	1	1	0	0	1	1	1	1	1	1	1	1	1	1	1	1	1	1	1	1	1	0	0	1	0
Staphylococcus aureus	DAR3913	JGQM00000000	SAMN02403746	Homo sapiens	Tonsillar abscess		USA: Massachusetts	5		t002	1	1	0	1	1	1	1	1	1	0	1	1	1	1	1	1	0	0	1	1	1	1	1	1	1	1	1	1	1	1	1	1	1	1	1	1	0	1	0
Staphylococcus aureus	DAR5853	JFQZ00000000	SAMN02403873	Homo sapiens	Abscess		Ecuador	5		Unknown	1	1	0	1	0	1	1	1	1	1	1	1	1	1	1	1	0	1	1	1	1	1	1	1	1	1	1	1	1	1	1	1	1	1	0	1	1	1	1
Staphylococcus aureus	E1470	LALC00000000	SAMN02777049	Homo sapiens	Abscess		Ecuador: Quito	8		Unknown	1	1	0	1	1	1	1	1	1	1	1	1	1	1	1	1	0	0	1	1	1	1	1	1	0	1	1	1	1	1	1	1	1	1	0	0	0	0	0
Staphylococcus aureus	E404	LALI00000000	SAMN02777079	Homo sapiens	Abscess		Ecuador: Quito	8		t008	1	1	0	1	1	1	1	1	1	1	1	1	1	1	1	1	0	0	1	1	1	1	1	1	0	1	1	1	1	1	1	1	1	1	0	0	0	0	0
Staphylococcus aureus	SA7-LAU	JHDY00000000	SAMN02851469	Homo sapiens	Abscess		Lebanon: Byblos	80		t131	1	1	0	1	1	1	1	1	1	1	1	1	1	1	1	1	0	0	1	1	1	1	1	1	1	1	1	1	1	1	1	1	1	1	0	0	0	0	0
Staphylococcus aureus	TCH 959	CP026076	SAMN03255444	Homo sapiens	Buttocks abscess		USA: Texas	8		t008	1	1	0	1	1	1	1	1	1	1	1	1	1	1	1	1	0	0	1	1	1	1	1	1	0	1	1	1	1	1	1	1	1	1	0	0	0	0	0
Staphylococcus aureus	USA300_2014.C02	CP012120	SAMN03787340	Homo sapiens	Purulent abscess		USA: Georgia	8		t008	1	1	0	1	1	1	1	1	1	1	1	1	1	1	1	1	0	0	1	1	1	1	1	1	0	1	1	1	1	1	1	1	1	1	0	0	0	0	0
Staphylococcus aureus	FDAARGOS_140	CP027101	SAMN03996284	Homo sapiens	Abscess		USA: District of Columbia	8		t008	1	1	0	1	1	1	1	1	1	1	1	1	1	1	1	1	0	0	1	1	1	1	1	1	0	1	1	1	1	1	1	1	1	1	0	0	0	0	0
Staphylococcus aureus	FDAARGOS_169	LORT00000000	SAMN03996293	Homo sapiens	Abscess		USA: District of Columbia	8		t008	1	1	0	1	1	1	1	1	1	1	1	1	1	1	1	1	0	0	1	1	1	1	1	1	0	1	1	1	1	1	1	1	1	1	0	0	0	0	1
Staphylococcus aureus	1626.C01	MCID00000000	SAMN04966138	Homo sapiens	Purulent abscess	Skin and soft tissue infection	USA: Ft. Benning, Georgia	8		t008	1	1	0	1	1	1	1	1	1	1	1	1	1	1	1	1	0	0	1	1	1	1	1	1	0	1	1	1	1	1	1	1	1	1	0	0	1	0	1
Staphylococcus aureus	NCTC 08532	PPRK00000000	SAMN05977989	Homo sapiens	Abscess		United Kingdom: London	Unknown		t1029	1	1	0	1	1	1	1	1	1	1	1	1	1	1	1	1	0	0	1	1	1	1	1	1	0	1	1	1	1	1	1	1	1	1	0	0	0	0	0
Staphylococcus aureus	abscess122	NDWS00000000	SAMN06697961	Homo sapiens	Abscess	Soft tissue infection or abscess	USA: Cincinatti	8		t121	1	1	0	1	1	1	1	1	1	1	1	1	1	1	1	1	0	0	1	1	1	1	1	1	0	1	1	1	1	1	1	1	1	1	0	0	0	0	0
Staphylococcus aureus	abscess124	NDWR00000000	SAMN06697963	Homo sapiens	Abscess	Soft tissue infection or abscess	USA: Cincinatti	8		t008	1	1	0	1	1	1	1	1	1	1	1	1	1	1	1	1	0	0	1	1	1	1	1	1	0	1	1	1	1	1	1	1	1	1	0	0	0	0	0
Staphylococcus aureus	abscess125	NDWQ00000000	SAMN06697964	Homo sapiens	Abscess	Soft tissue infection or abscess	USA: Cincinatti	8		t008	1	1	0	1	1	1	1	1	1	1	1	1	1	1	1	1	0	0	1	1	1	1	1	1	0	1	1	1	1	1	1	1	1	1	0	0	1	0	1
Staphylococcus aureus	abscess126	NDWP00000000	SAMN06697965	Homo sapiens	Abscess	Soft tissue infection or abscess	USA: Cincinatti	8		t008	1	1	0	1	1	1	1	1	1	1	1	1	1	1	1	1	0	0	1	1	1	1	1	1	0	1	1	1	1	1	1	1	1	1	0	0	1	0	1
Staphylococcus aureus	abscess127	NDWO00000000	SAMN06697966	Homo sapiens	Abscess	Soft tissue infection or abscess	USA: Cincinatti	5		t062	1	1	0	1	1	1	1	1	1	1	1	1	1	1	1	1	0	0	1	1	1	1	1	1	1	1	1	1	1	1	1	1	1	1	0	0	0	0	0
Staphylococcus aureus	abscess128	NDWN00000000	SAMN06697967	Homo sapiens	Abscess	Soft tissue infection or abscess	USA: Cincinatti	8		t024	1	1	0	1	1	1	1	1	1	1	1	1	1	1	1	1	0	0	1	1	1	1	1	1	0	1	1	1	1	1	1	1	1	1	0	0	1	0	1
Staphylococcus aureus	abscess129	NDWM00000000	SAMN06697968	Homo sapiens	Abscess	Soft tissue infection or abscess	USA: Cincinatti	8		t008	1	1	0	1	1	1	1	1	1	1	1	1	1	1	1	1	0	0	1	1	1	1	1	1	0	1	1	1	1	1	1	1	1	1	0	0	1	0	1
Staphylococcus aureus	abscess130	NDWL00000000	SAMN06697969	Homo sapiens	Abscess	Soft tissue infection or abscess	USA: Cincinatti	30		t021	1	1	1	1	0	1	1	1	1	0	1	1	1	1	1	1	0	0	0	1	1	1	1	1	0	1	1	1	1	1	1	1	1	1	0	0	0	0	0
Staphylococcus aureus	SAM-13	PYFD00000000	SAMN08683525	Homo sapiens	Abscess		Lebanon	8		t008	1	1	0	1	1	1	1	1	1	1	1	1	1	1	1	1	0	0	1	1	1	1	1	1	0	1	1	1	1	1	1	1	1	1	0	0	0	0	0
Staphylococcus aureus	SAM-21	PYEV00000000	SAMN08683533	Homo sapiens	Abscess		Lebanon	6		t304	1	1	1	1	1	1	1	1	1	1	1	1	1	1	1	1	0	0	1	1	1	1	1	0	1	1	1	1	1	1	1	1	1	1	0	0	0	0	0
Staphylococcus aureus	SA75	QDDQ00000000	SAMN08971726	Homo sapiens	Abscess		China: Wenzhou	88		t1376	1	1	0	1	1	1	1	1	1	1	1	1	1	1	1	1	0	0	1	1	1	1	1	1	1	1	1	1	1	1	1	1	1	1	1	0	0	0	0
Staphylococcus aureus	STV108L	QVQI00000000	SAMN09862503	Homo sapiens	Wound/abscess	Skin and Soft Tissue Infection	Suriname	8		t008	1	1	0	1	1	1	1	1	1	1	1	1	1	1	1	1	0	0	1	1	1	1	1	1	0	1	1	1	1	1	1	1	1	1	0	0	1	0	1
Staphylococcus aureus	STV232L	QVQJ00000000	SAMN09862504	Homo sapiens	Wound/abscess	Skin and Soft Tissue Infection	Cuba	8		t008	1	1	0	1	1	1	1	1	1	1	1	1	1	1	1	1	0	0	1	1	1	1	1	1	0	1	1	1	1	1	1	1	1	1	0	0	1	0	1
Staphylococcus aureus	STV262L	QVQK00000000	SAMN09862505	Homo sapiens	Wound/abscess	Skin and Soft Tissue Infection	Bahamas	8		t008	1	1	0	1	1	1	1	1	1	1	1	1	1	1	1	1	0	0	1	1	1	1	1	1	0	1	1	1	1	1	1	1	1	1	0	0	1	0	1
Staphylococcus aureus	STV915L	QVQL00000000	SAMN09862506	Homo sapiens	Wound/abscess	Skin and Soft Tissue Infection	Thailand	8		t008	1	1	0	1	1	1	1	1	1	1	1	1	1	1	1	1	0	0	1	1	1	1	1	1	0	1	1	1	1	1	1	1	1	1	0	0	1	0	1
Staphylococcus aureus	STV073L	QVQM00000000	SAMN09862507	Homo sapiens	Wound/abscess	Skin and Soft Tissue Infection	South Sudan	8		t008	1	1	0	1	1	1	1	1	1	1	1	1	1	1	1	1	0	0	1	1	1	1	1	1	0	1	1	1	1	1	1	1	1	1	0	0	0	0	0
Staphylococcus aureus	STV101L	QVQN00000000	SAMN09862508	Homo sapiens	Wound/abscess	Skin and Soft Tissue Infection	Colombia	8		t008	1	1	0	1	1	1	1	1	1	1	1	1	1	1	1	1	0	0	1	1	1	1	1	1	0	1	1	1	1	1	1	1	1	1	0	0	0	0	0
Staphylococcus aureus	STV209L	QVQO00000000	SAMN09862509	Homo sapiens	Wound/abscess	Skin and Soft Tissue Infection	Colombia	8		t008	1	1	0	1	1	1	1	1	1	1	1	1	1	1	1	1	0	0	1	1	1	1	1	1	0	1	1	1	1	1	1	1	1	1	0	0	0	0	0
Staphylococcus aureus	STV563L	QVQP00000000	SAMN09862510	Homo sapiens	Wound/abscess	Skin and Soft Tissue Infection	Cuba	8		t008	1	1	0	1	1	1	1	1	1	1	1	1	1	1	1	1	0	0	1	1	1	1	1	1	0	1	1	1	1	1	1	1	1	1	0	0	0	0	0
Staphylococcus aureus	STV658L	QVQQ00000000	SAMN09862511	Homo sapiens	Wound/abscess	Skin and Soft Tissue Infection	Cuba	8		t008	1	1	0	1	1	1	1	1	1	1	1	1	1	1	1	1	0	0	1	1	1	1	1	1	0	1	1	1	1	1	1	1	1	1	0	0	0	0	0
Staphylococcus aureus	STV600L	QVQR00000000	SAMN09862512	Homo sapiens	Wound/abscess	Skin and Soft Tissue Infection	Cuba	8		t008	1	1	0	1	1	1	1	1	1	1	1	1	1	1	1	1	0	0	1	1	1	1	1	1	0	1	1	1	1	1	1	1	1	1	0	0	0	0	0
Staphylococcus aureus	sta2155	JABFKZ000000000	SAMN14278127	Homo sapiens	Abscess	Cellulitis	Taiwan	8		t008	1	1	0	1	1	1	1	1	1	1	1	1	1	1	1	1	0	0	1	1	1	1	1	1	0	1	1	1	1	1	1	1	1	1	0	0	0	0	0
Staphylococcus aureus	sta3228	JABFLD000000000	SAMN14278131	Homo sapiens	Abscess	Cellulitis	Taiwan	8		t008	1	1	0	1	1	1	1	1	1	1	1	1	1	1	1	1	0	0	1	1	1	1	1	1	0	1	1	1	1	1	1	1	1	1	0	0	1	0	1
Staphylococcus aureus	sta1993	JAEVRQ000000000	SAMN17620653	Homo sapiens	Abscess	Cellulitis	Taiwan	239		t037	1	1	1	1	1	1	1	1	1	1	1	1	1	1	1	1	0	0	1	1	1	1	1	1	0	1	1	1	1	1	1	1	1	1	0	1	1	1	1
Staphylococcus aureus	ORSA354	JAEVOX000000000	SAMN17620724	Homo sapiens	Abscess	Cellulitis	Taiwan	59		t437	1	1	0	1	1	1	1	1	1	1	1	1	1	1	1	1	0	0	1	1	1	1	0	1	1	1	1	1	1	1	1	1	1	1	0	0	1	0	1
Staphylococcus aureus	ORSA602	JAEVOH000000000	SAMN17620740	Homo sapiens	Abscess	Cellulitis	Taiwan	59		t437	1	1	0	1	1	1	1	1	1	1	1	1	1	1	1	1	0	0	1	1	1	1	0	1	1	1	1	1	1	1	1	1	1	1	1	1	0	0	1
Staphylococcus aureus	sta452	JAEVMR000000000	SAMN17620799	Homo sapiens	Abscess	Cellulitis	Taiwan	59		t437	1	1	0	1	1	1	1	1	1	1	1	1	1	1	1	1	0	0	1	1	1	1	0	1	1	1	1	1	1	1	1	1	1	1	0	0	0	0	1
ª Larsen et al., 2012, available in: https://cge.cbs.dtu.dk/services/MLST/
b Bartels et al., 2014, available in: https://cge.cbs.dtu.dk/services/spaTyper/
c Aziz et al., 2008, available in: https://rast.nmpdr.org/
d Zankari et al., 2017; Clausen et al., 2018; Bortolaia et al., 2020, available in: https://cge.cbs.dtu.dk/services/ResFinder/
e Joensen et al., 2014; Malberg Tetzschner et al., 2020; Clausen et al., 2018, available in: https://cge.cbs.dtu.dk/services/VirulenceFinder/
* Bifunctional genes classified by RAST as adhesins and biofilm
[truncated: 59 more columns]

## Sheet: Skin
Supplementary Material 1.
								MLSTa		spab	Adhesinsc																									Biofilm formationc									Antimicrobial Resistanced
Organism	Strain	Accession	BioSample	Host	Isolation source	host disease	Country	Sequence Type	Nearest ST		clfA	clfB	cna	fnbA	fnbB	ebpS	spa	sdrC	sdrD	sdrE	coa	eap	emp	efb	vWbp	atl*	aap*	pls*	sasG	sasH	sasA	sasC	sasD	sasF	sasK	icaA	icaB	icaC	icaD	icaR	rbf	tcaR	sarA	sigB	aadD	aac(6')/aph(2'')	aadE	ant(9)-Ia	aph(3')-III
Staphylococcus aureus	0780-1302	NZ_PQWV00000000	SAMN08456629	Homo sapiens	Skin lesions	Atopic dermatitis	Russia: Moscow	101		t7170	1	1	0	1	1	1	1	1	0	1	1	1	1	1	1	1	0	0	0	1	1	1	1	1	1	1	1	1	1	1	1	1	1	1	0	0	0	0	0
Staphylococcus aureus	0257-2201	NZ_PQWU00000000	SAMN08456633	Homo sapiens	Skin lesions	Atopic dermatitis	Russia: Moscow	15		t346	1	1	0	1	1	1	1	1	1	1	1	1	1	1	1	1	0	0	1	1	1	1	1	1	0	1	1	1	1	1	1	1	1	1	0	0	0	0	0
Staphylococcus aureus	0345-2701	PQWT00000000	SAMN08456648	Homo sapiens	Skin lesions	Atopic dermatitis	Russia: Moscow	8		t024	1	1	0	0	1	1	1	1	1	1	1	1	1	1	1	1	0	0	1	1	1	1	1	1	0	1	1	1	1	1	1	1	1	1	0	0	0	0	0
Staphylococcus aureus	0908-2002	PQWS00000000	SAMN08456651	Homo sapiens	Skin lesions	Atopic dermatitis	Russia: Moscow	1		t127	1	1	1	1	1	1	1	1	1	1	1	1	1	1	1	1	0	1	1	1	1	1	1	1	1	1	1	1	1	1	1	1	1	1	0	0	0	0	0
Staphylococcus aureus	1014-2602	PQWR00000000	SAMN08456662	Homo sapiens	Skin lesions	Atopic dermatitis	Russia: Moscow	7		t091	1	1	0	1	1	1	1	1	1	1	1	1	1	1	1	1	0	1	0	1	1	1	1	1	1	1	1	1	1	1	1	1	1	1	0	0	0	0	0
Staphylococcus aureus	0537-0302	VALH00000000	SAMN11585614	Homo sapiens	Skin lesions	Atopic dermatitis	Russia: Moscow	97		t1182	1	1	1	1	1	1	1	1	1	1	1	1	1	1	1	1	0	0	1	1	1	1	1	1	1	1	1	1	1	1	1	1	1	1	0	0	0	0	0
Staphylococcus aureus	GHA1	CP043923	SAMN12721996	Homo sapiens	Surgical site infection	Skin and soft tissue infections	Ghana: Accra	5		Unknown	1	1	0	1	1	1	1	1	1	1	1	1	1	1	1	1	0	0	1	1	1	1	1	1	1	1	1	1	1	1	1	1	1	1	0	0	0	0	0
Staphylococcus aureus	GHA2	CP043922	SAMN12721997	Homo sapiens	Surgical site infection	Skin and soft tissue infections	Ghana: Accra	5		Unknown	1	1	0	1	1	1	1	0	1	1	1	1	1	1	1	1	0	0	1	1	1	1	1	1	1	1	1	1	1	1	1	1	1	1	0	0	0	0	0
Staphylococcus aureus	GHA3	CP043921	SAMN12721998	Homo sapiens	Surgical site infection	Skin and soft tissue infections	Ghana: Accra	152		t355	1	1	1	1	1	1	1	0	1	1	1	1	1	0	1	1	0	0	0	1	1	1	1	1	1	1	1	1	1	1	1	1	1	1	0	0	0	0	0
Staphylococcus aureus	GHA4	CP043920	SAMN12721999	Homo sapiens	Surgical site infection	Skin and soft tissue infections	Ghana: Accra	Unknown		Unknown	1	1	1	1	1	1	1	1	1	1	1	1	1	1	1	1	0	0	1	1	1	1	1	1	1	1	1	1	1	1	1	1	1	1	0	0	0	0	0
Staphylococcus aureus	GHA5	CP043919	SAMN12722000	Homo sapiens	Surgical site infection	Skin and soft tissue infections	Ghana: Accra	Unknown	3249	Unknown	1	1	0	1	1	1	1	1	1	1	1	1	1	1	1	1	0	0	1	1	1	1	0	1	0	1	1	1	1	1	1	1	1	1	0	0	0	0	0
Staphylococcus aureus	GHA6	CP043918	SAMN12722001	Homo sapiens	Surgical site infection	Skin and soft tissue infections	Ghana: Accra	152		t355	1	1	1	1	1	1	1	0	1	1	1	1	1	0	1	1	0	0	0	1	1	1	1	1	1	1	1	1	1	1	1	1	1	1	0	0	0	0	0
Staphylococcus aureus	GHA7	CP043917	SAMN12722002	Homo sapiens	Surgical site infection	Skin and soft tissue infections	Ghana: Accra	152		t355	1	1	1	1	1	1	1	0	1	1	1	1	1	0	1	1	0	0	0	1	1	1	1	1	1	1	1	1	1	1	1	1	1	1	0	0	0	0	0
Staphylococcus aureus	GHA8	CP043916	SAMN12722003	Homo sapiens	Surgical site infection	Skin and soft tissue infections	Ghana: Accra	5		Unknown	1	1	0	1	1	1	1	1	0	0	1	1	1	1	1	1	0	0	1	1	1	1	1	1	1	1	1	1	1	1	1	1	1	1	0	0	0	0	0
Staphylococcus aureus	GHA9	CP043915	SAMN12722004	Homo sapiens	Surgical site infection	Skin and soft tissue infections	Ghana: Accra	152		Unknown	1	1	1	1	1	1	1	0	1	1	1	1	1	0	1	1	0	0	0	1	1	1	1	1	1	1	1	1	1	1	1	1	1	1	0	0	0	0	0
Staphylococcus aureus	GHA10	CP043914	SAMN12722005	Homo sapiens	Surgical site infection	Skin and soft tissue infections	Ghana: Accra	3249		Unknown	1	1	0	1	1	1	1	1	1	1	1	1	1	1	1	1	0	0	1	1	1	1	1	1	0	1	1	1	1	1	1	1	1	1	0	0	0	0	0
Staphylococcus aureus	GHA11	CP043913	SAMN12722006	Homo sapiens	Surgical site infection	Skin and soft tissue infections	Ghana: Accra	30		t2132	1	1	1	1	1	1	1	1	1	1	1	1	1	1	1	1	0	0	0	1	1	1	1	1	0	1	1	1	1	1	1	1	1	1	0	0	0	0	0
Staphylococcus aureus	GHA12	CP043912	SAMN12722007	Homo sapiens	Surgical site infection	Skin and soft tissue infections	Ghana: Accra	152		t355	1	1	0	1	1	1	1	0	1	1	1	0	1	0	1	1	0	0	0	1	1	1	1	1	0	1	1	1	1	1	1	1	1	1	0	0	0	0	0
Staphylococcus aureus	GHA13	CP043911	SAMN12722008	Homo sapiens	Surgical site infection	Skin and soft tissue infections	Ghana: Accra	152		t355	1	1	1	1	1	1	1	0	1	1	1	1	1	0	1	1	0	0	0	1	1	1	1	1	1	1	1	1	1	1	1	1	1	1	0	0	0	0	0
Staphylococcus aureus	CHUV_1	FUHA00000000	SAMEA48331918	Homo sapiens	Skin	Skin infections	Switzerland: Lausanne	152		t355	1	1	1	1	1	1	1	0	1	1	1	1	1	0	1	1	0	0	0	1	1	1	1	1	1	1	1	1	1	1	1	1	1	1	0	0	0	0	0
Staphylococcus aureus	CHUV_2	FUGW00000000	SAMEA48332668	Homo sapiens	Skin	Skin infections	Switzerland: Lausanne	152		t355	1	1	1	1	1	1	1	0	1	1	1	1	1	0	1	1	0	0	0	1	1	1	1	1	1	1	1	1	1	1	1	1	1	1	0	0	0	0	0
Staphylococcus aureus	CHUV_3	FUHB00000000	SAMEA48333418	Homo sapiens	Skin	Skin infections	Switzerland: Lausanne	152		t355	1	1	1	1	1	1	1	0	1	1	1	1	1	0	1	1	0	0	0	1	1	1	1	1	1	1	1	1	1	1	1	1	1	1	0	0	0	0	0
Staphylococcus aureus	CHUV_4	FUHI00000000	SAMEA48334168	Homo sapiens	Skin	Skin infections	Switzerland: Lausanne	152		t4256	1	1	1	1	1	1	1	0	1	1	1	1	1	0	1	1	0	0	0	1	1	1	1	1	1	1	1	1	1	1	1	1	1	1	0	0	0	0	0
Staphylococcus aureus	CHUV_5	FUGX00000000	SAMEA48334918	Homo sapiens	Skin	Skin infections	Switzerland: Lausanne	152		t355	1	1	1	1	1	1	1	0	1	1	1	1	1	0	1	1	0	0	0	1	1	1	1	1	1	1	1	1	1	1	1	1	1	1	0	0	0	0	0
Staphylococcus aureus	CHUV_6	FUHG00000000	SAMEA48335668	Homo sapiens	Skin	Skin infections	Switzerland: Lausanne	152		t355	1	1	1	1	1	1	1	0	1	1	1	1	1	0	1	1	0	1	0	1	1	1	1	1	1	1	1	1	1	1	1	1	1	1	0	0	0	0	0
Staphylococcus aureus	CHUV_7	FUHD00000000	SAMEA48336418	Homo sapiens	Skin	Skin infections	Switzerland: Lausanne	152		t355	1	1	1	1	1	1	1	0	1	1	1	1	1	0	1	1	0	0	0	1	1	1	1	1	1	1	1	1	1	1	1	1	1	1	0	0	0	0	0
Staphylococcus aureus	CHUV_8	FUGZ00000000	SAMEA48337168	Homo sapiens	Skin	Skin infections	Switzerland: Lausanne	1633		t355	1	1	1	1	1	1	1	0	1	1	1	1	1	0	1	1	0	0	0	1	1	1	1	1	1	1	1	1	1	1	1	1	1	1	0	0	0	0	0
Staphylococcus aureus	CHUV_9	FUGY00000000	SAMEA48337918	Homo sapiens	Skin	Skin infections	Switzerland: Lausanne	15		t084	1	1	0	1	1	1	1	1	1	1	1	1	1	1	1	1	0	0	1	1	1	1	1	1	0	1	1	1	1	1	1	1	1	1	0	0	0	0	0
Staphylococcus aureus	CHUV_10	FUHJ00000000	SAMEA48338668	Homo sapiens	Skin	Skin infections	Switzerland: Lausanne	15		t084	1	1	0	1	1	1	1	1	1	1	1	1	1	1	1	1	0	0	1	1	1	1	1	1	0	1	1	1	1	1	1	1	1	1	0	0	0	0	0
Staphylococcus aureus	CHUV_11	FUHK00000000	SAMEA48339418	Homo sapiens	Skin	Skin infections	Switzerland: Lausanne	15		t085	1	1	0	1	1	1	1	1	1	1	1	1	1	1	1	1	0	0	1	1	1	1	1	1	0	1	1	1	1	1	1	1	1	1	0	0	0	0	0
Staphylococcus aureus	CHUV_12	FUHE00000000	SAMEA48340168	Homo sapiens	Skin	Skin infections	Switzerland: Lausanne	72		t3169	1	1	1	1	1	1	1	1	1	1	1	1	1	1	1	1	0	0	1	1	1	1	1	1	1	1	1	1	1	1	1	1	1	1	0	0	1	0	1
Staphylococcus aureus	CHUV_13	FUHF00000000	SAMEA48340918	Homo sapiens	Skin	Skin infections	Switzerland: Lausanne	121		t272	1	1	1	1	1	1	1	1	1	1	1	1	1	1	1	1	0	0	0	1	1	1	0	1	1	1	1	1	1	1	1	1	1	1	0	0	0	0	0
Staphylococcus aureus	CHUV_14	FUHH00000000	SAMEA48341668	Homo sapiens	Skin	Skin infections	Switzerland: Lausanne	5		t002	1	1	0	1	1	1	1	1	1	1	1	1	1	1	1	1	0	0	1	1	1	1	1	1	1	1	1	1	1	1	1	1	1	1	0	0	0	0	0
Staphylococcus aureus	CHUV_15	FUHC00000000	SAMEA48342418	Homo sapiens	Skin	Skin infections	Switzerland: Lausanne	80		t1849	1	1	0	1	1	1	1	1	1	1	1	1	1	1	1	1	0	0	1	1	1	1	1	1	1	1	1	1	1	1	1	1	1	1	0	0	0	0	0
Staphylococcus aureus	JE2	NZ_CP020619	SAMN06677988	Homo sapiens	Skin and soft tissue	Soft tissue infections	USA: Nebraska	8		t008	1	1	0	1	1	1	1	1	1	1	1	1	1	1	1	1	0	0	1	1	1	1	1	1	0	1	1	1	1	1	1	1	1	1	0	0	0	0	0
Staphylococcus aureus	ES26	CTXI00000000	SAMEA862530	Homo sapiens	Skin		Spain	239		t037	1	1	1	1	1	1	1	1	1	1	1	1	1	1	1	1	0	0	1	1	1	1	1	1	0	1	1	1	1	1	1	1	1	1	0	1	1	1	1
Staphylococcus aureus	RA6	CTXX00000000	SAMEA862591	Homo sapiens	Skin		Argentina	239		t037	1	1	1	1	1	1	1	1	1	1	1	1	1	1	1	1	0	0	1	1	1	0	1	1	0	1	1	1	1	1	1	1	1	1	0	1	1	1	1
Staphylococcus aureus	WH231	JACSCS000000000	SAMN15887724	Homo sapiens	Wound secretion	Nosocomial infection	China	Unknown		t111	1	1	0	1	1	1	1	1	1	1	1	1	1	1	1	1	0	0	1	1	1	1	1	1	1	1	1	1	1	1	1	1	1	1	0	0	0	0	0
Staphylococcus aureus	WH17	JACSCQ000000000	SAMN15887722	Homo sapiens	Wound secretion	Nosocomial infection	China	398		t011	1	1	1	1	1	1	1	1	0	1	1	1	1	1	1	1	0	0	0	1	1	1	1	1	0	1	1	1	1	1	1	1	1	1	0	0	0	0	0
Staphylococcus aureus	WH299	JACSCP000000000	SAMN15887721	Homo sapiens	Wound secretion	Nosocomial infection	China	630		t377	1	1	0	1	1	1	1	1	1	0	1	1	1	1	1	1	0	0	1	1	1	1	1	1	0	0	0	0	0	0	1	1	1	1	0	0	0	0	0
Staphylococcus aureus	WH211	JACSCO000000000	SAMN15887720	Homo sapiens	Wound secretion	Nosocomial infection	China	Unknown		t4549	1	1	0	1	1	1	1	1	0	0	1	1	1	1	1	1	0	0	1	1	1	1	1	1	0	1	1	1	1	1	1	1	1	1	0	0	0	0	0
Staphylococcus aureus	WH60	JACSCK000000000	SAMN15887716	Homo sapiens	Wound secretion	Nosocomial infection	China	630		t4549	1	1	0	1	1	1	1	1	0	0	1	1	1	1	1	1	0	0	1	1	1	1	1	1	0	1	1	1	1	1	1	1	1	1	0	0	0	0	0
Staphylococcus aureus	WH99	JACSCL000000000	SAMN15887717	Homo sapiens	Wound secretion	Nosocomial infection	China	630		t4549	1	1	0	1	1	1	1	1	0	0	1	1	1	1	1	1	0	0	1	1	1	1	1	1	0	1	1	1	1	1	1	1	1	1	0	0	0	0	0
Staphylococcus aureus	WH52	CP060584	SAMN15887715	Homo sapiens	Wound secretion	Nosocomial infection	China	630		t377	1	1	0	1	1	1	1	1	0	1	1	1	1	1	1	1	0	0	1	1	1	1	1	1	0	1	1	1	1	1	1	1	1	1	0	0	0	0	0
Staphylococcus aureus	Sau56	JACJCF000000000	SAMN15684890	Homo sapiens	Wound secretion	Cellulitis	Taiwan: Taoyuan	45		t1081	1	1	1	1	1	1	1	1	1	1	1	1	1	1	1	1	0	0	1	1	1	1	1	1	0	1	1	1	1	1	1	1	1	1	1	1	0	0	0
Staphylococcus aureus	Ge363_29363	CAJDZU000000000	SAMEA6125784	Homo sapiens	Wound secretion		Switzerland: Lausanne	228		t041	1	1	0	1	0	1	1	1	1	1	1	1	1	1	1	1	0	1	1	1	1	1	1	1	1	1	1	1	1	1	1	1	1	1	0	1	0	1	0
Staphylococcus aureus	Ge362_29362	CAJDZS000000000	SAMEA6125776	Homo sapiens	Wound secretion		Switzerland: Lausanne	228		t041	1	1	0	1	0	1	1	1	1	1	1	1	1	1	1	1	1	1	1	1	1	1	1	1	1	1	1	1	1	1	1	1	1	1	0	1	0	1	0
Staphylococcus aureus	Ge332_29332	CAJEAD000000000	SAMEA6125757	Homo sapiens	Wound secretion		Switzerland: Lausanne	228		t041	1	1	0	1	0	1	1	1	1	1	1	1	1	1	1	1	1	1	1	1	1	1	1	1	1	1	1	1	1	1	1	1	1	1	0	1	0	1	0
Staphylococcus aureus	Ge339_29339	CAJDZX000000000	SAMEA6125753	Homo sapiens	Wound secretion		Switzerland: Lausanne	228		t041	1	1	0	1	0	1	1	1	1	1	1	1	1	1	1	1	1	1	1	1	1	1	1	1	1	1	1	1	1	1	1	1	1	1	0	1	0	1	0
ª Larsen et al., 2012, available in: https://cge.cbs.dtu.dk/services/MLST/
b Bartels et al., 2014, available in: https://cge.cbs.dtu.dk/services/spaTyper/
c Aziz et al., 2008, available in: https://rast.nmpdr.org/
d Zankari et al., 2017; Clausen et al., 2018; Bortolaia et al., 2020, available in: https://cge.cbs.dtu.dk/services/ResFinder/
e Joensen et al., 2014; Malberg Tetzschner et al., 2020; Clausen et al., 2018, available in: https://cge.cbs.dtu.dk/services/VirulenceFinder/
* Bifunctional genes classified by RAST as adhesins and biofilm
[truncated: 59 more columns]

## Sheet: Pus
Supplementary Material 1.
								MLSTa		spab	Adhesinsc																									Biofilm formationc									Antimicrobial Resistanced
Organism	Strain	Accession	BioSample	Host	Isolation source	host disease	Country	Sequence Type	Nearest ST		clfA	clfB	cna	fnbA	fnbB	ebpS	spa	sdrC	sdrD	sdrE	coa	eap	emp	efb	vWbp	atl*	aap*	pls*	sasG	sasH	sasA	sasC	sasD	sasF	sasK	icaA	icaB	icaC	icaD	icaR	rbf	tcaR	sarA	sigB	aadD	aac(6')/aph(2'')	aadE	ant(9)-Ia	aph(3')-III
Staphylococcus aureus	120	ALWE00000000	SAMN01110267	Homo sapiens	Pus	Brain abscess, nasal swab, and ear swab	India	772		t657	1	1	1	1	1	1	1	1	1	1	1	1	1	1	1	1	0	0	1	1	1	1	1	1	1	1	1	1	1	1	1	1	1	1	0	1	1	0	1
Staphylococcus aureus	122051	AHZJ00000000	SAMN02470734	Homo sapiens	Pus		Switzerland: Geneva	30		Unknown	1	1	1	1	1	1	1	1	1	1	1	1	1	1	1	1	0	0	0	1	1	1	1	1	0	1	1	1	1	1	1	1	1	1	0	0	0	0	0
Staphylococcus aureus	KT/314250	NZ_AOCP00000000	SAMN02471422	Homo sapiens	Pus		Malaysia: Terengganu	1		t127	1	1	1	1	1	1	1	1	1	1	1	1	1	1	1	1	0	0	1	1	1	1	1	1	1	1	1	1	1	1	1	1	1	1	0	0	1	0	1
Staphylococcus aureus	HST-116	AWSL00000000	SAMN02947294	Homo sapiens	Pus		Lebanon: Byblos	97		t044	1	1	0	1	1	1	1	1	1	1	1	1	1	1	1	1	0	0	1	1	1	1	1	1	1	1	1	1	1	1	1	1	1	1	0	0	0	0	0
Staphylococcus aureus	HST-105	NZ_AZTH00000000	SAMN02952966	Homo sapiens	Pus		Lebanon: Byblos	88		t690	1	1	0	1	1	1	1	1	1	1	1	1	1	1	1	1	0	0	1	1	1	1	1	1	1	1	1	1	1	1	1	1	1	1	0	0	0	0	0
Staphylococcus aureus	NRS1	CP026069	SAMN03255464	Homo sapiens	Pus		Japan	5		t002	1	1	0	1	1	1	1	1	1	1	1	1	1	1	1	1	0	0	1	1	1	1	1	1	1	1	1	1	1	1	1	1	1	1	1	0	0	1	0
Staphylococcus aureus	SAM-2	PYFO00000000	SAMN08683514	Homo sapiens	Pus		Lebanon	291		t1149	1	1	0	1	1	1	1	1	1	0	1	1	1	1	1	1	0	0	0	1	1	1	0	1	0	1	1	1	1	1	1	1	1	1	0	0	0	0	0
Staphylococcus aureus	SAM-12	PYFE00000000	SAMN08683524	Homo sapiens	Pus		Lebanon	5		t9405	1	1	0	1	1	1	1	1	1	1	1	1	1	1	1	1	0	0	1	1	1	1	1	1	1	1	1	1	1	1	1	1	1	1	1	0	0	0	0
Staphylococcus aureus	sta3220	JABFLC000000000	SAMN14278130	Homo sapiens	Pus	Cellulitis	Taiwan	8		t024	1	1	0	1	1	1	1	1	1	1	1	1	1	1	1	1	0	0	1	1	1	1	1	1	0	1	1	1	1	1	1	1	1	1	0	0	1	0	1
Staphylococcus aureus	sta3297	JABFLF000000000	SAMN14278133	Homo sapiens	Pus	Cellulitis	Taiwan	8		t008	1	1	0	1	1	1	1	1	1	1	1	1	1	1	1	1	0	0	1	1	1	1	1	1	0	1	1	1	1	1	1	1	1	1	0	0	1	0	1
Staphylococcus aureus	sta3309	JABFLG000000000	SAMN14278134	Homo sapiens	Pus	Cellulitis	Taiwan	8		t008	1	1	0	1	1	1	1	1	1	1	1	1	1	1	1	1	0	0	1	1	1	1	1	1	0	1	1	1	1	1	1	1	1	1	0	0	1	0	1
Staphylococcus aureus	sta3320	JABFLH000000000	SAMN14278135	Homo sapiens	Pus	Cellulitis	Taiwan	8		t008	1	1	0	1	1	1	1	1	1	1	1	1	1	1	1	1	0	0	1	1	1	1	1	1	0	1	1	1	1	1	1	1	1	1	0	0	1	0	1
Staphylococcus aureus	sta3411	JABFLJ000000000	SAMN14278137	Homo sapiens	Pus	Cellulitis	Taiwan	8		t008	1	1	0	1	1	1	1	1	1	1	1	1	1	1	1	1	0	0	1	1	1	1	1	1	0	1	1	1	1	1	1	1	1	1	0	0	1	0	1
Staphylococcus aureus	sta3457	JABFLK000000000	SAMN14278138	Homo sapiens	Pus	Cellulitis	Taiwan	8		t008	1	1	0	1	1	1	1	1	1	1	1	1	1	1	1	1	0	0	1	1	1	1	1	1	0	1	1	1	1	1	1	1	1	1	0	0	1	0	1
Staphylococcus aureus	sta3610	JABFLO000000000	SAMN14278142	Homo sapiens	Pus	Cellulitis	Taiwan	8		t024	1	1	0	1	1	1	1	1	1	1	1	1	1	1	1	1	0	0	1	1	1	1	1	1	0	1	1	1	1	1	1	1	1	1	0	0	1	0	1
Staphylococcus aureus	sta3646	JABFLP000000000	SAMN14278143	Homo sapiens	Pus	Cellulitis	Taiwan	8		t622	1	1	0	1	1	1	1	1	1	1	1	1	1	1	1	1	0	0	1	1	1	1	1	1	0	1	1	1	1	1	1	1	1	1	0	0	1	0	1
Staphylococcus aureus	sta3662	JABFLQ000000000	SAMN14278144	Homo sapiens	Pus	Cellulitis	Taiwan	8		t008	1	1	0	1	1	1	1	1	1	1	1	1	1	1	1	1	0	0	1	1	1	1	1	1	0	1	1	1	1	1	1	1	1	1	0	0	1	0	1
Staphylococcus aureus	sta3709	JABFLS000000000	SAMN14278146	Homo sapiens	Pus	Cellulitis	Taiwan	8		t008	1	1	0	1	1	1	1	1	1	1	1	1	1	1	1	1	0	0	1	1	1	1	1	1	0	1	1	1	1	1	1	1	1	1	0	0	1	0	1
Staphylococcus aureus	sta3710	JABFLT000000000	SAMN14278147	Homo sapiens	Pus	Cellulitis	Taiwan	8		t008	1	1	0	1	1	1	1	1	1	1	1	1	1	1	1	1	0	0	1	1	1	1	1	1	0	1	1	1	1	1	1	1	1	1	0	0	1	0	0
Staphylococcus aureus	QR1130	JACJBC000000000	SAMN15684861	Homo sapiens	Pus	Cellulitis	Taiwan: Taoyuan	45		t1081	1	1	1	1	1	1	1	1	1	1	1	1	1	1	1	1	0	0	1	1	1	1	1	1	0	1	1	1	1	1	1	1	1	1	1	1	0	0	0
Staphylococcus aureus	HN288	JACSCV000000000	SAMN15887727	Homo sapiens	Pus	Nosocomial infection	China	630		t377	1	1	0	1	1	1	1	1	1	1	1	1	1	1	1	1	0	0	1	1	1	1	1	1	0	1	1	1	1	1	1	1	1	1	0	0	0	0	0
Staphylococcus aureus	SA643	JADFCJ000000000	SAMN16435357	Homo sapiens	Pus		India: Delhi	239		t037	1	1	1	1	1	1	1	1	0	0	1	1	1	1	1	1	0	0	1	1	1	1	0	1	0	1	1	1	1	1	1	1	1	1	1	1	1	1	1
Staphylococcus aureus	Sau12	JAEVWY000000000	SAMN17620515	Homo sapiens	Pus	Cellulitis	Taiwan	5		t002	1	1	0	1	1	1	1	1	1	1	1	1	1	1	1	1	0	0	1	1	1	1	1	1	1	1	1	1	1	1	1	1	1	1	1	1	0	1	0
Staphylococcus aureus	ORSA350	JAEVTZ000000000	SAMN17620592	Homo sapiens	Pus	Cellulitis	Taiwan	239		t037	1	1	1	1	1	1	1	1	1	1	1	1	1	1	1	1	0	0	1	1	1	1	1	1	0	1	1	1	1	1	1	1	1	1	0	1	1	1	1
Staphylococcus aureus	sta1414	JAEVRX000000000	SAMN17620646	Homo sapiens	Pus	Cellulitis	Taiwan	239		t037	1	1	1	1	1	1	1	1	1	1	1	1	1	1	1	1	0	0	1	1	1	1	1	1	0	1	1	1	1	1	1	1	1	1	0	1	1	1	1
Staphylococcus aureus	sta1420	JAEVRW000000000	SAMN17620647	Homo sapiens	Pus	Cellulitis	Taiwan	239		t037	1	1	1	1	1	1	1	1	1	1	1	1	1	1	1	1	0	0	1	1	1	1	1	1	0	1	1	1	1	1	1	1	1	1	0	1	1	1	1
Staphylococcus aureus	sta1432	JAEVRV000000000	SAMN17620648	Homo sapiens	Pus	Cellulitis	Taiwan	239		t037	1	1	1	1	1	1	1	1	1	1	1	1	1	1	1	1	0	0	1	1	1	1	1	1	0	1	1	1	1	1	1	1	1	1	0	1	1	1	1
Staphylococcus aureus	sta2199	JAEVRO000000000	SAMN17620655	Homo sapiens	Pus	Cellulitis	Taiwan	239		t037	1	1	1	1	1	1	1	1	1	1	1	1	1	1	1	1	0	0	1	1	1	1	1	1	0	1	1	1	1	1	1	1	1	1	0	1	1	1	1
Staphylococcus aureus	sta262	JAEVRL000000000	SAMN17620658	Homo sapiens	Pus	Cellulitis	Taiwan	239		t037	1	1	1	1	1	1	1	1	1	1	1	1	1	1	1	1	0	0	1	1	1	1	1	1	0	1	1	1	1	1	1	1	1	1	0	1	1	1	1
Staphylococcus aureus	GC-20	JAEVPT000000000	SAMN17620702	Homo sapiens	Pus	Cellulitis	Taiwan	59		t437	1	1	0	1	1	1	1	1	1	1	1	1	1	1	1	1	0	0	1	1	1	1	0	1	1	1	1	1	1	1	1	1	1	1	0	0	1	0	1
Staphylococcus aureus	GC-5	JAEVPS000000000	SAMN17620703	Homo sapiens	Pus	Cellulitis	Taiwan	59		t437	1	1	0	1	1	1	1	1	1	1	1	1	1	1	1	1	0	0	1	1	1	1	0	1	1	1	1	1	1	1	1	1	1	1	0	1	1	0	1
Staphylococcus aureus	ORSA310	JAEVPC000000000	SAMN17620719	Homo sapiens	Pus	Cellulitis	Taiwan	59		t437	1	1	0	1	1	1	1	1	1	1	1	1	1	1	1	1	0	0	1	1	1	1	0	1	1	1	1	1	1	1	1	1	1	1	0	0	1	0	1
Staphylococcus aureus	ORSA341	JAEVOZ000000000	SAMN17620722	Homo sapiens	Pus	Cellulitis	Taiwan	59		t3523	1	1	0	1	1	1	1	1	1	1	1	1	1	1	1	1	0	0	1	1	1	1	0	1	1	1	1	1	1	1	1	1	1	1	0	0	1	0	1
Staphylococcus aureus	ORSA59	JAEVOI000000000	SAMN17620739	Homo sapiens	Pus	Cellulitis	Taiwan	59		t437	1	1	0	1	1	1	1	1	1	1	1	1	1	1	1	1	0	0	1	1	1	1	0	1	1	1	1	1	1	1	1	1	1	1	0	1	1	0	1
Staphylococcus aureus	ORSA64	JAEVOF000000000	SAMN17620742	Homo sapiens	Pus	Cellulitis	Taiwan	59		t437	1	1	0	1	1	1	1	1	1	1	1	1	1	1	1	1	0	0	1	1	1	1	0	1	1	1	1	1	1	1	1	1	1	1	0	0	1	0	1
Staphylococcus aureus	QR492	JAEVOE000000000	SAMN17620743	Homo sapiens	Pus	Cellulitis	Taiwan	59		t1212	1	1	0	1	1	1	1	1	1	1	1	1	1	1	1	1	0	0	1	1	1	1	0	1	1	1	1	1	1	1	1	1	1	1	0	0	1	0	1
Staphylococcus aureus	QR496	JAEVOD000000000	SAMN17620744	Homo sapiens	Pus	Cellulitis	Taiwan	59		t437	1	1	0	1	1	1	1	1	1	1	1	1	1	1	1	1	0	0	1	1	1	1	0	1	1	1	1	1	1	1	1	1	1	1	0	0	1	0	1
Staphylococcus aureus	QR504	JAEVOB000000000	SAMN17620746	Homo sapiens	Pus	Cellulitis	Taiwan	59		t3736	1	1	0	1	1	1	1	1	1	1	1	1	1	1	1	1	0	0	1	1	1	1	0	1	1	1	1	1	1	1	1	1	1	1	0	0	1	0	1
Staphylococcus aureus	Sau11	JAEVNY000000000	SAMN17620749	Homo sapiens	Pus	Cellulitis	Taiwan	59		t437	1	1	0	1	1	1	1	1	1	1	1	1	1	1	1	1	0	0	1	1	1	1	0	1	1	1	1	1	1	1	1	1	1	1	0	0	1	0	1
Staphylococcus aureus	sta2201	JAEVND000000000	SAMN17620787	Homo sapiens	Pus	Cellulitis	Taiwan	59		t437	1	1	0	1	1	1	1	1	1	1	1	1	1	1	1	1	0	0	1	1	1	1	0	1	1	1	1	1	1	1	1	1	1	1	1	1	1	0	1
Staphylococcus aureus	sta2202	JAEVNC000000000	SAMN17620788	Homo sapiens	Pus	Cellulitis	Taiwan	59		t437	1	1	0	1	1	1	1	1	1	1	1	1	1	1	1	1	0	0	1	1	1	1	0	1	1	1	1	1	1	1	1	1	1	1	1	1	1	0	1
Staphylococcus aureus	sta2203	JAEVNB000000000	SAMN17620789	Homo sapiens	Pus	Cellulitis	Taiwan	59		t437	1	1	0	1	1	1	1	1	1	1	1	1	1	1	1	1	0	0	1	1	0	1	0	1	1	1	1	1	1	1	1	1	1	1	1	1	1	0	1
Staphylococcus aureus	sta2204	JAEVNA000000000	SAMN17620790	Homo sapiens	Pus	Cellulitis	Taiwan	59		t437	1	1	0	1	1	1	1	1	1	1	1	1	1	1	1	1	0	0	1	1	1	1	0	1	1	1	1	1	1	1	1	1	1	1	1	1	1	0	1
Staphylococcus aureus	sta258	JAEVMZ000000000	SAMN17620791	Homo sapiens	Pus	Cellulitis	Taiwan	59		t437	1	1	0	1	1	1	1	1	1	1	1	1	1	1	1	1	0	0	1	1	1	1	0	0	1	1	1	1	1	1	1	1	1	1	0	0	1	0	1
Staphylococcus aureus	sta259	JAEVMY000000000	SAMN17620792	Homo sapiens	Pus	Cellulitis	Taiwan	59		t437	1	1	0	1	1	1	1	1	1	1	1	1	1	1	1	1	0	0	1	1	1	1	0	1	0	1	1	1	1	1	1	1	1	1	0	0	1	0	1
Staphylococcus aureus	sta261	JAEVMX000000000	SAMN17620793	Homo sapiens	Pus	Cellulitis	Taiwan	59		t437	1	1	0	1	1	1	1	1	1	1	1	1	1	1	1	1	0	0	1	1	1	0	0	1	1	1	1	1	1	1	1	1	1	1	0	1	1	0	1
Staphylococcus aureus	sta2848	JAEVMW000000000	SAMN17620794	Homo sapiens	Pus	Cellulitis	Taiwan	59		t437	1	1	0	1	1	1	1	1	1	1	1	1	1	1	1	1	0	0	1	1	1	1	0	1	1	1	1	1	1	1	1	1	1	1	0	1	1	0	1
Staphylococcus aureus	sta2850	JAEVMV000000000	SAMN17620795	Homo sapiens	Pus	Cellulitis	Taiwan	59		t437	1	1	0	1	1	1	1	1	1	1	1	1	1	1	1	1	0	0	1	1	1	1	0	0	1	1	1	1	1	1	1	1	1	1	1	1	1	0	1
Staphylococcus aureus	sta450	JAEVMS000000000	SAMN17620798	Homo sapiens	Pus	Cellulitis	Taiwan	59		t437	1	1	0	1	1	1	1	1	1	1	1	1	1	1	1	1	0	0	1	1	1	1	0	1	1	1	1	1	1	1	1	1	1	1	0	0	1	0	1
Staphylococcus aureus	sta465	JAEVMQ000000000	SAMN17620800	Homo sapiens	Pus	Cellulitis	Taiwan	59		t437	1	1	0	1	1	1	1	1	1	1	1	1	1	1	1	1	0	0	1	1	1	1	0	1	1	1	1	1	1	1	1	1	1	1	0	0	1	0	1
Staphylococcus aureus	sta49	JAEVMP000000000	SAMN17620801	Homo sapiens	Pus	Cellulitis	Taiwan	59		t437	1	1	0	1	1	1	1	1	1	1	1	1	1	1	1	1	0	0	1	1	1	1	0	1	1	1	1	1	1	1	1	1	1	1	0	1	1	0	1
Staphylococcus aureus	sta64	JAEVMO000000000	SAMN17620802	Homo sapiens	Pus	Cellulitis	Taiwan	59		t437	1	1	0	1	1	1	1	1	1	1	1	1	1	1	1	1	0	1	1	1	1	1	0	1	1	1	1	1	1	1	1	1	1	1	0	0	1	0	1
Staphylococcus aureus	sta641	JAEVMN000000000	SAMN17620803	Homo sapiens	Pus	Cellulitis	Taiwan	59		t437	1	1	0	1	1	1	1	1	1	1	1	1	1	1	1	1	0	1	1	1	1	1	0	1	1	1	1	1	1	1	1	1	1	1	0	0	1	0	1
Staphylococcus aureus	sta81	JAEVMM000000000	SAMN17620804	Homo sapiens	Pus	Cellulitis	Taiwan	59		t437	1	1	0	1	1	1	1	1	1	1	1	1	1	1	1	1	0	0	1	1	1	1	0	1	1	1	1	1	1	1	1	1	1	1	0	0	1	0	1
Staphylococcus aureus	Tsa-75	JAEVMH000000000	SAMN17620809	Homo sapiens	Pus	Cellulitis	Taiwan	59		t437	1	1	0	1	1	1	1	1	1	1	1	1	1	1	1	1	0	0	1	1	1	1	0	1	1	1	1	1	1	1	1	1	1	1	0	0	1	0	1
ª Larsen et al., 2012, available in: https://cge.cbs.dtu.dk/services/MLST/
b Bartels et al., 2014, available in: https://cge.cbs.dtu.dk/services/spaTyper/
c Aziz et al., 2008, available in: https://rast.nmpdr.org/
d Zankari et al., 2017; Clausen et al., 2018; Bortolaia et al., 2020, available in: https://cge.cbs.dtu.dk/services/ResFinder/
e Joensen et al., 2014; Malberg Tetzschner et al., 2020; Clausen et al., 2018, available in: https://cge.cbs.dtu.dk/services/VirulenceFinder/
* Bifunctional genes classified by RAST as adhesins and biofilm
[truncated: 59 more columns]
