# Supplementary material for: Comparative genomics study of Staphylococcus aureus isolated from cattle and humans reveals virulence patterns exclusively associated with bovine clinical mastitis strains
Source: Front Microbiol. 2022 Nov 7;13:1033675. doi: 10.3389/fmicb.2022.1033675 (PMC9676464; doi:10.3389/fmicb.2022.1033675)
Supplement: Supplementary file 2 [file Table_2.xlsx]

## Sheet: Planilha1
Supplementary Material 2.
Disease stage/ Isolation source	Number of isolates %	Adhesins																									Biofilm formation									Antimicrobial Resistance
		clfA	clfB	cna	fnbA	fnbB	ebpS	spa	sdrC	sdrD	sdrE	coa	eap	emp	efb	vWbp	atl*	aap*	pls*	sasG	sasH	sasA	sasC	sasD	sasF	sasK	icaA	icaB	icaC	icaD	icaR	rbf	tcaR	sarA	sigB	aadD	aac(6')/aph(2'')	aadE	ant(9)-Ia	aph(3')-III	blaTEM-116	blaZ	cat(pC233)	dfrG	erm(A)	erm(B)	erm(C)	fosB4	fosB6
Clinical mastitis	27	26	25	8	26	20	26	26	26	13	23	26	25	26	23	26	26	2	2	16	26	26	25	20	26	18	22	22	22	22	22	23	23	23	23	0	0	0	1	0	1	7	0	0	0	1	0	0	0
	%	96.2963	92.5926	29.6296	96.2963	74.0741	96.2963	96.2963	96.2963	48.1481	85.1852	96.2963	92.5926	96.2963	85.1852	96.2963	96.2963	7.40741	7.40741	59.2593	96.2963	96.2963	92.5926	74.0741	96.2963	66.6667	81.4815	81.4815	81.4815	81.4815	81.4815	85.1852	85.1852	85.1852	85.1852	0	0	0	3.7037	0	3.7037	25.9259	0	0	0	3.7037	0	0	0
Subclinical mastitis	43	43	43	6	43	35	43	43	42	29	41	43	42	43	40	43	43	0	1	37	43	42	41	39	41	35	41	41	41	41	41	41	41	41	41	0	0	0	0	0	0	24	0	0	0	0	3	0	0
	%	100	100	13.9535	100	81.3953	100	100	97.6744	67.4419	95.3488	100	97.6744	100	93.0233	100	100	0	2.32558	86.0465	100	97.6744	95.3488	90.6977	95.3488	81.3953	95.3488	95.3488	95.3488	95.3488	95.3488	95.3488	95.3488	95.3488	95.3488	0	0	0	0	0	0	55.814	0	0	0	0	6.97674	0	0
Bulk milk/Raw milk	21	21	21	4	21	12	21	21	21	12	21	21	21	21	21	21	21	0	0	9	21	21	21	17	21	12	20	20	20	20	20	21	21	21	21	0	0	0	0	0	0	4	0	0	0	0	0	0	0
	%	100	100	19.0476	100	57.1429	100	100	100	57.1429	100	100	100	100	100	100	100	0	0	42.8571	100	100	100	80.9524	100	57.1429	95.2381	95.2381	95.2381	95.2381	95.2381	100	100	100	100	0	0	0	0	0	0	19.0476	0	0	0	0	0	0	0
Abscess	53	53	53	10	53	41	53	53	53	53	50	53	53	53	53	53	53	3	1	51	53	53	52	49	51	17	53	53	53	53	53	53	53	53	53	6	13	14	15	17	0	39	3	2	11	3	4	0	0
	%	100	100	18.8679	100	77.3585	100	100	100	100	94.3396	100	100	100	100	100	100	5.66038	1.88679	96.2264	100	100	98.1132	92.4528	96.2264	32.0755	100	100	100	100	100	100	100	100	100	11.3208	24.5283	26.4151	28.3019	32.0755	0	73.5849	5.66038	3.77358	20.7547	5.66038	7.54717	0	0
Skin infection	49	49	49	23	48	45	49	49	34	42	44	49	48	49	35	49	49	3	7	30	49	49	48	47	49	30	48	48	48	48	48	49	49	49	49	1	7	3	6	3	0	29	0	6	6	0	2	1	0
	%	100	100	46.9388	97.9592	91.8367	100	100	69.3878	85.7143	89.7959	100	97.9592	100	71.4286	100	100	6.12245	14.2857	61.2245	100	100	97.9592	95.9184	100	61.2245	97.9592	97.9592	97.9592	97.9592	97.9592	100	100	100	100	2.04082	14.2857	6.12245	12.2449	6.12245	0	59.1837	0	12.2449	12.2449	0	4.08163	2.04082	0
Pus	55	55	55	11	55	55	55	55	55	54	53	55	55	55	55	55	55	0	2	53	55	54	54	27	53	32	55	55	55	55	55	55	55	55	55	10	20	46	9	45	0	53	17	8	9	22	5	0	1
	%	100	100	20	100	100	100	100	100	98.1818	96.3636	100	100	100	100	100	100	0	3.63636	96.3636	100	98.1818	98.1818	49.0909	96.3636	58.1818	100	100	100	100	100	100	100	100	100	18.1818	36.3636	83.6364	16.3636	81.8182	0	96.3636	30.9091	14.5455	16.3636	40	9.09091	0	1.81818
		Legenda	Percent	Frequency
			> 90%	High
			80-90%	Moderate
			20-80%	Average
			10-20%	Low
			< 10%	Very baixa
[truncated: 50 more columns]
