# Supplementary material for: Comparative genomics study of Staphylococcus aureus isolated from cattle and humans reveals virulence patterns exclusively associated with bovine clinical mastitis strains
Source: Front Microbiol. 2022 Nov 7;13:1033675. doi: 10.3389/fmicb.2022.1033675 (PMC9676464; doi:10.3389/fmicb.2022.1033675)
Supplement: Supplementary file 3 [file Table_3.xlsx]

## Sheet: Planilha1
Supplementary Material 3.
MLSTa	Spa typingb (Number of isolates)
	Bos taurus			Homo sapiens
Sequence type (Number of isolates)	Clinical masitis	Subclinical mastitis	Raw milk	Abscess	Skin infection	Pus
8 (39)	t2953(1)	-	-	t008 (23) t024 (1) t121 (1) unknown (1)	t024 (1) t008 (1)	t008 (8) t024 (2) t622 (1)
97 (30)	t359 (1) t2734 (3) unknown (1)	t267 (8) t380 (1) t527 (1) t2421 (1) t2734 (1) unknown (1)	t224 (4) t3380 (1)	-	t1182 (1)	t044 (1)
59 (29)	-	-	-	t437 (3)	-	t437 (23) t1212 (1) t3523 (1) t3736 (1)
239 (17)	-	-	-	t030 (5) t037 (1) t632 (1) unknown (1)	t037 (2)	t037 (7)
152 (13)	-	-	-		t355 (11) t4256 (1) unknown (1)	-
5 (10)	-	-	-	t002 (1) t062(1) unknown (1)	t002 (1) unknown (3)	t002 (2) t9405 (1)
151 (10)	t529 (4)	t529 (1)	t529 (5)	-	-	-
228 (7)	-	-	-	t041 (2) unknown (1)	t041(4)	-
15 (6)		t368 (2)	-	-	t084 (2) t085 (1) t346 (1)	-
126 (6)	t605 (2)	t605 (4)	-	-	-	-
1 (5)	t127 (1)	t127(1)	t7589 (1)	-	t127(1)	t127(1)
479 (5)	t543 (4)	t2873 (1)	-	-	-	-
630 (5)	-	-	-	-	t377 (2) t4549 (2)	t377 (1)
20 (4)	t1987 (1)	t164 (3) t650 (1)			-	-
30 (3)	-	-	-	t021 (1)	t2132 (1)	unknown (1)
71 (3)	t524 (2)	-	t524 (1)	-	-	-
80 (3)	-	-	-	t044 (1) t131 (1)	t1849 (1)	-
133 (3)	t1403 (1)	-	t6367 (1) unknown (1)	-	-	-
504 (3)	t529 (1)	t529 (2)	-	-	-	-
45 (2)	-		-		t1081 (1)	t1081 (1)
88 (2)	-	-	-	t1376 (1)	-	t690 (1)
115 (2)	t267 (1)	t359 (1)	-	-	-	-
398 (2)	unknown (1)	-		-	t011 (1)	-
425 (2)	-	-	t10021 (1) unknown (1)	-	-	-
737 (2)	-	t005 (2)	-	-	-	-
3183 (2)	-	-	t1028 (2)	-	-	-
6 (1)	-	-	-	t304 (1)	-	-
7 (1)					t091(1)
10 (1)	-	-	-	t352 (1)	-	-
22 (1)	-	t3243 (1)	-	-	-	-
72 (1)	-	-	-		t3169 (1)	-
101 (1)	-	-	-	-	t7170 (1)
105 (1)	-	-	-	t002 (1)	-	-
121 (1)	-	-	-	-	t272 (1)	-
291 (1)	-	-	-	-	-	t1149 (1)
351 (1)	t529 (1)	-		-	-	-
352 (1)	t267 (1)	-		-	-	-
464 (1)	-	t3297 (1)	-	-	-	-
701 (1)	-	-	t429 (1)	-	-	-
705 (1)	-	-	t529 (1)	-	-	-
772 (1)	-	-	-	-	-	t657 (1)
1074 (1)	-	-	t529 (1)	-	-	-
1633 (1)	-	-	-	-	t355 (1)	-
2219 (1)	-	t18728 (1)	-	-	-	-
3099 (1)	-	-	t529 (1)	-	-	-
3140 (1)	-	t529 (1)	-	-	-	-
3249 (1)	-	-	-	-	unknown (1)	-
5476 (1)	-	t458 (1)	-	-	-	-
Unknown (11)	unknown (1)	t121 (1) t164 (1) t380 (1)	-	t002 (2) t1029 (1)	t111 (1) t4549 (1) unknown (2)	-
ª Larsen et al., 2012, available in: https://cge.cbs.dtu.dk/services/MLST/
b Bartels et al., 2014, available in: https://cge.cbs.dtu.dk/services/spaTyper/
